# Supplementary material for: Evolution of beak morphology in the Ground Tit revealed by comparative transcriptomics
Source: Front Zool. 2017 Dec 21;14:58. doi: 10.1186/s12983-017-0245-6 (PMC5740785; doi:10.1186/s12983-017-0245-6)
Supplement: Supplementary file 2 — The beak size data of 13 parids used in this study. (XLS 93 kb) [file 12983_2017_245_MOESM2_ESM.xls]

## Sheet: beak0402
The beak size data of 13 Parids used in this study.
Vouch number	Species	Sex	Body mass (g)	Beak length (mm)	Beak width (mm)	Beak depth (mm)	Standardized length (mm/g1/3)	Standardized width (mm/g1/3)	Standardized depth (mm/g1/3)	LD1	LD2	LD3
39064	Cyanistes cyanus	M	13	7.18	3.55	4.81	3.05358	1.50978	2.04565	1.67216	2.95863	-2.4827
39065	Cyanistes cyanus	M	12	7.4	4.17	4.43	3.23225	1.82142	1.93498	2.08626	0.966212	0.523927
39066	Cyanistes cyanus	M	12	7.29	3.68	4.71	3.1842	1.60739	2.05728	1.57451	2.717	-1.56713
39069	Cyanistes cyanus	M	12	7.52	3.78	5	3.28466	1.65107	2.18395	1.6186	3.63407	-1.25733
39070	Cyanistes cyanus	M	11	7.74	3.99	4.49	3.48025	1.79408	2.0189	1.04507	1.7335	0.247632
39071	Cyanistes cyanus	M	12	7.41	4.08	4.64	3.23662	1.7821	2.02671	2.0902	1.87393	0.0806859
39073	Cyanistes cyanus	M	13	7.19	3.94	4.69	3.05784	1.67564	1.99461	2.31435	1.9779	-0.907989
39074	Cyanistes cyanus	M	12	7.22	3.77	4.37	3.15363	1.6467	1.90877	1.55873	1.33095	-1.07852
39075	Cyanistes cyanus	M	13	6.42	4.04	4.3	2.73036	1.71817	1.82875	3.59487	0.476168	-0.434699
39077	Cyanistes cyanus	M	12	6.41	3.58	4.43	2.79983	1.56371	1.93498	2.803	1.87743	-1.93866
39078	Cyanistes cyanus	M	11	6.91	3.97	4.46	3.10704	1.78509	2.00541	2.63231	1.70176	0.100803
55908	Lophophanes dichrous	F	14	7.3	4	3.55	3.02887	1.65965	1.47294	1.18878	-2.39408	-0.595342
59612	Lophophanes dichrous	F	10	7.83	3.42	3.44	3.63436	1.58742	1.59671	-1.56249	-1.19141	-1.24807
36021	Lophophanes dichrous	F	12	7.59	3.92	3.84	3.31524	1.71222	1.67727	0.623239	-0.873429	-0.235166
37961	Lophophanes dichrous	F	13	7.95	3.92	3.84	3.38106	1.66714	1.63312	0.0196072	-1.10907	-0.597684
37962	Lophophanes dichrous	F	13	6.47	3.58	3.56	2.75163	1.52254	1.51403	1.87281	-1.55369	-1.95187
47357	Lophophanes dichrous	F	13	7.41	3.77	3.72	3.1514	1.60334	1.58208	0.626962	-1.29932	-1.18668
53020	Lophophanes dichrous	F	12	8	3.51	3.59	3.49432	1.53313	1.56808	-1.25855	-1.23554	-1.75125
60049	Lophophanes dichrous	F	12	7.06	3.74	3.83	3.08374	1.6336	1.67291	1.27488	-0.618338	-1.00284
60050	Lophophanes dichrous	F	15	7.48	3.74	3.36	3.03299	1.5165	1.36241	0.25031	-2.86103	-1.81484
61095	Lophophanes dichrous	F	9	6.82	3.41	3.36	3.27871	1.63936	1.61532	0.304489	-1.15399	-0.858613
59613	Lophophanes dichrous	M	13	6.81	3.6	3.36	2.89623	1.53105	1.42898	1.07719	-2.32444	-1.76809
36020	Lophophanes dichrous	M	13	6.88	3.19	3.77	2.926	1.35668	1.60334	0.522737	-0.27344	-3.52438
47354	Lophophanes dichrous	M	15	8.14	3.92	4.01	3.30061	1.58948	1.62598	-0.00228517	-0.902202	-1.32322
47355	Lophophanes dichrous	M	11	7.75	3.49	3.89	3.48474	1.56926	1.74912	-0.637472	0.183693	-1.58203
47356	Lophophanes dichrous	M	12	6.85	3.66	3.84	2.99201	1.59865	1.67727	1.52913	-0.45299	-1.34739
61096	Lophophanes dichrous	M	12	6.78	3.51	3.4	2.96144	1.53313	1.48509	0.923819	-1.86424	-1.78567
33469	Melanochlora sultanea	M	40	11.29	5.33	6.56	3.30122	1.5585	1.91816	0.51063	1.68038	-1.86949
33470	Melanochlora sultanea	M	49	10.44	5.64	5.86	2.853	1.54128	1.6014	1.70721	-0.888212	-1.83661
33471	Melanochlora sultanea	M	44	12.06	6.18	6.6	3.41609	1.75054	1.8695	0.788724	0.617851	-0.0332377
33472	Melanochlora sultanea	M	40	10.56	5.72	6.56	3.08776	1.67254	1.91816	1.99384	1.33479	-0.862231
33473	Melanochlora sultanea	M	40	10.72	5.76	6.51	3.13455	1.68423	1.90354	1.80747	1.16545	-0.731877
33474	Melanochlora sultanea	M	34	10.93	5.76	6.33	3.37386	1.77799	1.95394	1.296	1.25016	0.135728
52469	Melanochlora sultanea	M	40	12.08	6.18	6.71	3.53221	1.80704	1.96202	0.746002	1.20042	0.428454
57674	Melanochlora sultanea	M	40	11.16	5.86	6.11	3.2632	1.71347	1.78657	1.10769	0.0577632	-0.331798
43261	Melanochlora sultanea	M	36	10.49	5.38	6.64	3.17693	1.62935	2.01095	1.60489	2.25225	-1.32486
43262	Melanochlora sultanea	M	33	10.33	5.62	6.31	3.22054	1.75212	1.96724	1.88688	1.47023	-0.145714
40044	Parus humilis	M	36	15.39	5.31	5.88	4.66091	1.60815	1.78078	-5.61485	0.156825	-1.01237
40050	Parus humilis	M	40	16.69	5.9	6.09	4.88019	1.72517	1.78073	-6.04235	-0.260637	0.110545
36935	Parus humilis	M	36	16.93	5.48	5.79	5.12731	1.65964	1.75352	-7.50976	-0.310718	-0.418651
40051	Parus humilis	M	41	17.01	5.48	5.93	4.93298	1.58923	1.71973	-7.05153	-0.337799	-1.07681
59075	Parus humilis	M	45	17.16	6.2	6.51	4.82443	1.74309	1.83025	-5.59851	0.108633	0.220112
41387	Parus humilis	M	42	17.65	5.6	6.2	5.07764	1.61103	1.78365	-7.44826	0.11234	-0.90349
40047	Parus humilis	M	38	17.72	5.11	5.77	5.27071	1.51994	1.71625	-8.88581	-0.18695	-1.64333
41386	Parus humilis	M	43	18.02	5.51	6.21	5.14358	1.57276	1.77256	-7.94578	0.135075	-1.23284
41384	Parus humilis	M	40	18.47	5.38	5.67	5.40066	1.57312	1.65792	-9.3467	-0.876036	-1.07474
41404	Parus humilis	M	43	18.67	6.17	6.27	5.32911	1.76115	1.78969	-7.85027	-0.367057	0.525469
41373	Parus humilis	M	39	18.74	5.52	6.17	5.52605	1.62774	1.81941	-9.28353	0.297057	-0.690202
41378	Parus humilis	M	35	18.76	5.56	6.44	5.73513	1.69975	1.96878	-9.53855	1.29795	-0.117469
36948	Parus humilis	M	34	18.78	5.25	6.53	5.79699	1.62056	2.01567	-10.0783	1.94836	-0.876381
59073	Parus humilis	M	38	18.87	5.51	6.36	5.61277	1.63892	1.89174	-9.45333	0.861962	-0.634123
41369	Parus humilis	M	40	19.25	5.77	6.51	5.62873	1.68716	1.90354	-9.27182	0.800738	-0.19691
41356	Parus humilis	M	30	19.31	6.07	6.22	6.21453	1.95351	2.00178	-10.4081	0.673272	2.2888
41357	Parus humilis	M	30	19.34	5.77	6.16	6.22419	1.85696	1.98247	-10.9467	0.826285	1.41841
59086	Parus humilis	M	38	19.47	5.97	6.14	5.79124	1.77574	1.82631	-9.75447	-0.170101	0.721369
59074	Parus humilis	M	42	19.59	5.79	5.84	5.63575	1.66569	1.68008	-9.90874	-1.02657	-0.193682
59082	Parus humilis	M	45	19.63	5.8	6.28	5.51886	1.63064	1.76559	-9.35969	-0.168422	-0.616882
41385	Parus humilis	M	43	19.71	5.47	6.31	5.62597	1.56134	1.80111	-10.0801	0.346375	-1.26528
41372	Parus humilis	M	41	19.84	5.9	6.5	5.7537	1.71103	1.88503	-9.75768	0.547157	0.0650144
40041	Parus humilis	M	39	20.02	6.06	6.6	5.9035	1.78697	1.94621	-9.93005	0.794807	0.74063
36927	Parus humilis	M	47	20.08	5.6	5.88	5.56414	1.55175	1.62934	-10.2384	-1.07148	-1.21283
59069	Parus humilis	M	37	20.31	6.05	6.34	6.09503	1.81561	1.90263	-10.7464	0.303217	1.08239
36943	Parus humilis	M	45	20.33	6.21	6.3	5.71566	1.74591	1.77121	-9.68261	-0.528744	0.480272
59081	Parus humilis	M	40	20.47	6.04	6.52	5.98546	1.76611	1.90646	-10.4822	0.514486	0.600571
59070	Parus humilis	M	40	20.71	5.82	5.92	6.05564	1.70178	1.73102	-11.4921	-0.772857	0.178824
44206	Parus humilis	M	42	20.77	5.96	6.3	5.97521	1.7146	1.81241	-10.8904	-0.112659	0.207901
59076	Parus humilis	M	40	20.86	6.04	6.62	6.0995	1.76611	1.9357	-10.9232	0.746492	0.597684
41406	Parus humilis	M	39	21.05	6.46	6.81	6.20722	1.90492	2.00813	-10.5887	0.888405	1.834
50540	Parus humilis	M	40	21.2	5.97	5.87	6.19892	1.74564	1.7164	-11.9571	-1.06198	0.625193
41361	Parus humilis	M	35	21.4	5.96	6.14	6.54221	1.82204	1.87706	-12.7629	0.00126889	1.25555
41403	Parus humilis	M	36	21.42	6.64	6.05	6.48712	2.01095	1.83226	-11.7348	-0.994071	3.02497
41363	Parus humilis	M	42	21.44	6.13	6.45	6.16796	1.76351	1.85557	-11.4211	0.0650109	0.659247
41393	Parus humilis	M	42	21.63	5.84	6.59	6.22262	1.68008	1.89584	-11.9637	0.674224	-0.134301
59079	Parus humilis	M	42	21.68	6.22	6.25	6.23701	1.7894	1.79803	-11.737	-0.518655	0.96326
41359	Parus humilis	M	38	21.71	6.28	6.55	6.45751	1.86795	1.94826	-12.0103	0.466379	1.59777
40042	Parus humilis	M	39	22.3	5.83	6.69	6.57582	1.71915	1.97275	-13.1777	1.14802	0.228955
18864	Parus major	F	13	7.53	4.48	4.22	3.20244	1.9053	1.79473	2.29443	-0.496842	1.41604
26884	Parus major	F	13	7.47	4.31	4.15	3.17692	1.833	1.76496	2.00213	-0.50758	0.771258
50639	Parus major	F	14	9.02	4.4	4.37	3.74252	1.82562	1.81317	-0.438927	-0.154416	0.775373
18521	Parus major	F	11	7.87	4	4.55	3.5387	1.79858	2.04588	0.867148	1.9394	0.276874
19020	Parus major	F	12	7.27	4.08	4.16	3.17546	1.7821	1.81705	1.88811	0.102684	0.255472
59585	Parus major	F	15	8.41	4.25	4.11	3.41009	1.72329	1.66652	0.228919	-1.01471	-0.104219
33456	Parus major	F	15	7.92	4.25	4.52	3.2114	1.72329	1.83277	1.48848	0.424959	-0.293159
26167	Parus major	F	13	7.27	4.04	4.02	3.09186	1.71817	1.70967	1.71784	-0.586259	-0.25472
52238	Parus major	F	9	6.69	3.54	4.14	3.21622	1.70185	1.9903	1.72292	1.83237	-0.63038
50640	Parus major	F	18	8.55	4.3	4.41	3.26244	1.64076	1.68273	0.535866	-0.583991	-0.909231
18531	Parus major	F	14	7.3	3.87	4.08	3.02887	1.60571	1.69285	1.43349	-0.349322	-1.28872
29491	Parus major	M	14	7.06	4.53	4.54	2.92929	1.87956	1.88371	3.58994	0.382341	1.04373
26165	Parus major	M	14	7.66	4.48	4.29	3.17824	1.85881	1.77998	2.15108	-0.465323	0.995923
18591	Parus major	M	13	7.83	4.33	4.24	3.33002	1.84151	1.80323	1.44756	-0.232466	0.846632
26177	Parus major	M	14	7.9	4.42	4.14	3.27781	1.83392	1.71774	1.45092	-0.925795	0.842407
29463	Parus major	M	15	7.91	4.51	4.32	3.20735	1.82872	1.75167	1.8167	-0.610531	0.749825
18465	Parus major	M	13	7.95	4.29	4.55	3.38106	1.8245	1.93507	1.43905	0.935639	0.58254
18553	Parus major	M	13	7.87	4.29	3.95	3.34704	1.8245	1.6799	1.01339	-1.22587	0.803499
18783	Parus major	M	14	7.85	4.39	4.43	3.25707	1.82147	1.83807	1.75699	0.139721	0.616032
57649	Parus major	M	13	7.81	4.28	4.29	3.32152	1.82024	1.8245	1.43392	0.0193834	0.629978
29492	Parus major	M	14	7.75	4.38	4.63	3.21558	1.81732	1.92105	2.10973	0.863805	0.495241
28878	Parus major	M	13	7.45	4.27	4.16	3.16841	1.81599	1.76921	1.96994	-0.414176	0.608983
29460	Parus major	M	14	8.32	4.36	4.72	3.45208	1.80902	1.95839	1.10347	1.17452	0.433603
57659	Parus major	M	12	7.45	4.14	4.28	3.25409	1.80831	1.86946	1.77964	0.450072	0.466151
43584	Parus major	M	14	7.38	4.35	4.16	3.06206	1.80487	1.72604	2.29329	-0.728873	0.523439
28914	Parus major	M	13	7.91	4.24	4.08	3.36405	1.80323	1.73518	0.963189	-0.688808	0.561656
47333	Parus major	M	15	8.88	4.44	4.59	3.60066	1.80033	1.86115	0.182087	0.356508	0.470637
28908	Parus major	M	14	8	4.33	4.25	3.31931	1.79657	1.76338	1.19477	-0.42111	0.466027
29476	Parus major	M	14	7.73	4.32	4.29	3.20728	1.79243	1.77998	1.71111	-0.250583	0.390157
26170	Parus major	M	14	7.62	4.32	4.47	3.16164	1.79243	1.85466	2.08297	0.389963	0.314162
59583	Parus major	M	15	8.61	4.42	4.8	3.49118	1.79222	1.9463	0.823572	1.12174	0.29757
19022	Parus major	M	13	7.33	4.21	4.15	3.11738	1.79047	1.76496	2.06784	-0.358886	0.367268
29451	Parus major	M	15	7.14	4.41	4.75	2.89513	1.78817	1.92603	3.40972	1.04784	0.156908
47334	Parus major	M	15	7.95	4.38	4.61	3.22357	1.776	1.86926	1.76367	0.559251	0.16242
48374	Parus major	M	15	8.05	4.38	4.48	3.26412	1.776	1.81655	1.46415	0.105966	0.217755
48376	Parus major	M	16	8.34	4.47	4.52	3.30973	1.77392	1.79376	1.19999	-0.0871247	0.228211
26168	Parus major	M	13	7.77	4.17	4.04	3.30451	1.77346	1.71817	1.05016	-0.726603	0.290418
50638	Parus major	M	17	8.67	4.55	4.22	3.37186	1.76955	1.6412	0.55824	-1.37672	0.336799
48377	Parus major	M	14	7.41	4.26	4.62	3.07451	1.76753	1.9169	2.49467	1.01282	0.0114516
18554	Parus major	M	14	7.91	4.26	4.15	3.28196	1.76753	1.72189	1.13106	-0.672285	0.227865
33440	Parus major	M	14	7.94	4.25	4.52	3.29441	1.76338	1.87541	1.4034	0.642945	0.0550671
18224	Parus major	M	14	7.3	4.23	4.11	3.02887	1.75508	1.70529	2.16092	-0.736116	0.0764443
33438	Parus major	M	13	7.82	4.12	4.15	3.32577	1.7522	1.76496	0.961814	-0.262356	0.0570378
29430	Parus major	M	14	8.17	4.21	4.15	3.38984	1.74678	1.72189	0.554148	-0.619244	0.0586868
26158	Parus major	M	14	7.72	4.21	4.78	3.20313	1.74678	1.98329	1.9756	1.62651	-0.212788
26176	Parus major	M	13	7.66	4.09	4.62	3.25772	1.73944	1.96484	1.65669	1.48637	-0.252894
48370	Parus major	M	16	7.64	4.38	4.52	3.03194	1.7382	1.79376	2.26829	0.070179	-0.157463
29486	Parus major	M	12	8.12	3.97	4.75	3.54674	1.73406	2.07475	0.594636	2.39609	-0.341762
43795	Parus major	M	16	7.77	4.35	4.38	3.08353	1.7263	1.7382	1.85747	-0.369593	-0.207034
29438	Parus major	M	14	7.45	4.16	4.26	3.0911	1.72604	1.76753	1.88887	-0.120844	-0.234072
36073	Parus major	M	15	6.63	4.22	4.16	2.68833	1.71113	1.6868	3.42784	-0.699739	-0.381418
48371	Parus major	M	16	7.27	4.31	4.36	2.8851	1.71042	1.73027	2.64771	-0.356392	-0.386625
29872	Parus major	M	15	7.36	4.2	4.61	2.98433	1.70302	1.86926	2.48598	0.833944	-0.558805
36063	Parus major	M	16	8.05	4.29	4.51	3.19464	1.70249	1.78979	1.36845	0.131082	-0.44987
29478	Parus major	M	13	7.09	4	4.14	3.01531	1.70116	1.7607	2.09406	-0.0860031	-0.472635
29482	Parus major	M	13	7.12	4	3.99	3.02807	1.70116	1.69691	1.89307	-0.629408	-0.413064
18530	Parus major	M	14	7.95	4.1	4.56	3.29856	1.70114	1.892	1.1311	0.988449	-0.532362
51941	Parus major	M	16	7.29	4.28	4.35	2.89304	1.69852	1.7263	2.5477	-0.351961	-0.491162
59587	Parus major	M	15	8.72	4.18	4.58	3.53579	1.69491	1.8571	-0.0320939	0.678905	-0.510341
48379	Parus major	M	15	7.58	4.15	4.65	3.07354	1.68274	1.88548	2.031	1.02578	-0.741925
48375	Parus major	M	17	7.54	4.32	4.19	2.93239	1.6801	1.62954	2.06765	-1.11829	-0.566482
26163	Parus major	M	12	6.61	3.84	4.21	2.88718	1.67727	1.83889	2.72886	0.674758	-0.788652
29467	Parus major	M	13	7.52	3.81	4.37	3.19818	1.62036	1.85852	1.1236	0.984814	-1.26728
57650	Parus major	M	13	7.18	3.8	4.01	3.05358	1.6161	1.70541	1.40061	-0.280392	-1.19919
26159	Parus major	M	13	6.81	3.8	4.26	2.89623	1.6161	1.81174	2.34087	0.644656	-1.32619
29442	Parus major	M	14	7.43	3.88	4.5	3.08281	1.60986	1.86711	1.60705	1.10877	-1.39514
36074	Parus major	M	15	7	3.92	4.06	2.83836	1.58948	1.64625	2.09942	-0.664277	-1.43548
36072	Parus major	M	16	6.95	3.99	4.32	2.75811	1.58343	1.71439	2.5821	-0.0543864	-1.56842
61655	Parus monticolus	M	13	7.04	3.85	4.24	2.99404	1.63737	1.80323	1.98615	0.48841	-1.10274
62135	Parus monticolus	M	15	7.36	4.62	4.34	2.98433	1.87332	1.75978	3.03571	-0.656991	1.10813
62138	Parus monticolus	M	14	7.08	4.47	4.1	2.93759	1.85466	1.70114	3.0237	-1.08666	0.97908
62141	Parus monticolus	M	15	7.71	4.34	4.85	3.12625	1.75978	1.96658	2.3406	1.45276	-0.0937547
59588	Parus monticolus	M	12	8	4.44	4.42	3.49432	1.93935	1.93061	1.46292	0.502995	1.66785
59591	Parus monticolus	M	12	6.8	3.84	4.14	2.97017	1.67727	1.80831	2.29063	0.403368	-0.744442
59593	Parus monticolus	M	11	7.48	4.3	4.1	3.36334	1.93347	1.84354	1.82107	-0.198187	1.66477
59595	Parus monticolus	M	11	6.79	3.96	4.21	3.05308	1.78059	1.893	2.59706	0.769931	0.148773
59604	Parus monticolus	M	14	7.94	4.27	4	3.29441	1.77168	1.65965	0.954397	-1.21611	0.324212
29796	Parus monticolus	M	12	7.23	4.39	4.02	3.15799	1.91751	1.7559	2.46145	-0.86041	1.55415
29797	Parus monticolus	M	12	7.24	3.97	3.49	3.16236	1.73406	1.5244	1.05973	-2.22155	0.0714553
29799	Parus monticolus	M	12	7.41	3.97	4.23	3.23662	1.73406	1.84762	1.46034	0.511965	-0.202084
29801	Parus monticolus	M	18	7.42	4.42	3.77	2.83126	1.68655	1.43852	2.11572	-2.74681	-0.357065
29802	Parus monticolus	M	13	7.3	4.26	4.18	3.10462	1.81174	1.77771	2.25298	-0.318861	0.549206
29803	Parus monticolus	M	13	8.56	4.49	4.23	3.64049	1.90955	1.79898	0.375722	-0.537118	1.54065
29804	Parus monticolus	M	12	7.46	4.44	4.08	3.25846	1.93935	1.7821	2.17615	-0.724223	1.75243
29805	Parus monticolus	M	12	7.32	4.31	4.06	3.1973	1.88257	1.77337	2.16253	-0.602469	1.22458
29812	Parus monticolus	M	15	7.3	4.27	4.08	2.96	1.7314	1.65436	2.24114	-1.08065	-0.110308
36030	Parus monticolus	M	16	7.38	4.01	4.09	2.92875	1.59137	1.62312	1.65392	-0.87975	-1.37902
36031	Parus monticolus	M	15	8.16	4.4	4.37	3.30872	1.78411	1.77195	1.20289	-0.305786	0.341396
36032	Parus monticolus	M	14	7.99	4.5	4.21	3.31516	1.86711	1.74678	1.50591	-0.793974	1.12992
36033	Parus monticolus	M	14	7.53	4.41	4	3.1243	1.82977	1.65965	1.98293	-1.38341	0.824784
61079	Parus monticolus	M	13	7.87	4.44	3.97	3.34704	1.88829	1.6884	1.33127	-1.36399	1.3837
61081	Parus monticolus	M	12	7.35	4.1	3.9	3.21041	1.79084	1.70348	1.51681	-0.89523	0.444503
36037	Parus monticolus	M	12	7.9	4.17	4.11	3.45064	1.82142	1.79521	0.798901	-0.251509	0.693238
36044	Parus monticolus	M	14	7.02	4.15	3.77	2.91269	1.72189	1.56422	2.20324	-1.80779	-0.127074
44794	Parus monticolus	M	15	7.33	4.23	4.17	2.97217	1.71518	1.69085	2.19362	-0.71909	-0.289865
47342	Parus monticolus	M	13	7.39	4.15	4.15	3.1429	1.76496	1.76496	1.83489	-0.278387	0.137348
47343	Parus monticolus	M	15	7.55	4.61	4.2	3.06138	1.86926	1.70302	2.54573	-1.13653	1.13716
47344	Parus monticolus	M	15	7.78	4.61	4.14	3.15464	1.86926	1.67869	2.07594	-1.35635	1.17788
48382	Parus monticolus	M	15	7.84	4.43	4.17	3.17896	1.79628	1.69085	1.65355	-1.0159	0.499474
48383	Parus monticolus	M	15	7.49	4.45	4.11	3.03705	1.80439	1.66652	2.26769	-1.22898	0.567017
48384	Parus monticolus	M	15	7.36	4.42	4.02	2.98433	1.79222	1.63003	2.36267	-1.49119	0.476789
48385	Parus monticolus	M	16	8.56	4.22	4.06	3.39704	1.67471	1.61121	-0.06555	-1.32226	-0.505119
48387	Parus monticolus	M	20	8.11	4.46	3.96	2.98775	1.64308	1.45888	1.26224	-2.45299	-0.743877
48388	Parus monticolus	M	15	7.76	4.49	4.16	3.14653	1.82061	1.6868	1.90255	-1.12592	0.720654
51729	Parus monticolus	M	14	7.43	4.1	3.95	3.08281	1.70114	1.63891	1.5184	-1.12956	-0.350273
52349	Parus monticolus	M	14	7.06	3.88	4.48	2.92929	1.60986	1.85881	2.27106	1.06017	-1.419
57662	Parus monticolus	M	13	7.28	4.16	4.26	3.09611	1.76921	1.81174	2.16864	0.111415	0.125226
33460	Parus spilonotus	M	14	7.28	4.35	4.62	3.02057	1.80487	1.9169	2.90938	0.897381	0.344536
48389	Parus spilonotus	M	20	9.65	4.55	5.55	3.55509	1.67623	2.04464	0.218684	2.32987	-0.845944
48390	Parus spilonotus	M	19	9.18	4.79	5.32	3.44026	1.79508	1.9937	1.17061	1.52195	0.271219
57667	Parus spilonotus	M	20	8.87	4.82	4.82	3.26774	1.7757	1.7757	1.35428	-0.240347	0.25221
57669	Parus spilonotus	M	18	9.73	4.93	5.63	3.71269	1.88115	2.14825	0.711344	2.51145	0.981692
57670	Parus spilonotus	M	19	9.14	5.04	5.3	3.42527	1.88877	1.98621	1.65895	1.15156	1.13811
57671	Parus spilonotus	M	17	9.23	5.08	4.8	3.58965	1.97567	1.86677	1.06463	-0.1723	2.07893
33461	Parus spilonotus	M	19	7.74	4.5	4.75	2.90061	1.6864	1.78009	2.57893	0.143597	-0.6493
33462	Parus spilonotus	M	20	9.18	5.13	5.16	3.38194	1.88991	1.90096	1.66423	0.430257	1.21589
33463	Parus spilonotus	M	21	9.28	4.9	5.27	3.36363	1.77605	1.91016	1.23347	0.886383	0.154897
33464	Parus spilonotus	M	19	7.93	4.36	4.61	2.97182	1.63394	1.72763	1.89799	-0.138979	-1.07136
33465	Parus spilonotus	M	18	9.01	5.38	5	3.43796	2.05285	1.90786	2.19353	-0.0563987	2.72253
43962	Parus spilonotus	M	20	9.42	4.88	5.17	3.47036	1.79781	1.90464	0.848146	0.752603	0.381996
53687	Parus spilonotus	M	19	9.63	4.39	5.39	3.6089	1.64518	2.01994	-0.221884	2.21488	-1.09906
55175	Parus spilonotus	M	19	8.74	4.5	5.02	3.27537	1.6864	1.88128	1.14098	0.949272	-0.663333
57664	Parus spilonotus	M	20	9.62	5.44	5.28	3.54404	2.00411	1.94517	1.57792	0.405964	2.26171
57665	Parus spilonotus	M	17	9.53	5.5	5.09	3.70632	2.13901	1.97956	1.56544	0.230055	3.50701
39083	Periparus ater	F	10	7.49	3.22	3.31	3.47655	1.49459	1.53637	-1.43165	-1.37515	-2.08168
60155	Periparus ater	F	9	7.85	3.3	3.26	3.77389	1.58647	1.56724	-2.25408	-1.45827	-1.20208
29810	Periparus ater	F	7	7.44	3.32	3.15	3.88932	1.73556	1.64669	-1.8899	-1.29178	0.124125
48392	Periparus ater	F	7	6.6	3.26	2.61	3.4502	1.70419	1.3644	-0.722051	-3.52241	-0.00221281
17740	Periparus ater	F	8	6.74	2.97	3.65	3.37	1.485	1.825	-0.350028	1.12206	-2.44953
17742	Periparus ater	F	8	6.96	3.46	3.55	3.48	1.73	1.775	0.194674	-0.125851	-0.125036
43590	Periparus ater	F	6	7.58	3.42	3.68	4.17143	1.8821	2.02518	-1.60275	1.39822	1.1938
34275	Periparus ater	M	7	7.02	3.01	3.48	3.66976	1.5735	1.8192	-1.28202	0.738336	-1.56784
49375	Periparus ater	M	9	7.58	2.88	3.62	3.64408	1.38456	1.74031	-2.23073	0.695237	-3.24353
39079	Periparus ater	M	10	7.08	3.39	3.21	3.28624	1.5735	1.48995	-0.320802	-2.00227	-1.35193
39080	Periparus ater	M	9	7.66	3.1	3.32	3.68254	1.49032	1.59609	-2.23274	-0.883373	-2.13237
39081	Periparus ater	M	9	7.69	3.82	3.29	3.69697	1.83646	1.58167	-0.70902	-2.14909	1.07278
39082	Periparus ater	M	10	8.17	3.56	3.39	3.79218	1.65241	1.5735	-2.01263	-1.62515	-0.59645
29811	Periparus ater	M	8	7.14	3.09	3.03	3.57	1.545	1.515	-1.65959	-1.73604	-1.5791
36056	Periparus ater	M	8	6.99	3	2.87	3.495	1.5	1.435	-1.71758	-2.25618	-1.93756
50091	Periparus ater	M	9	6.52	3.06	3.1	3.13449	1.47109	1.49032	-0.124429	-1.63987	-2.32673
61094	Periparus ater	M	6	6.24	3.14	3.15	3.434	1.72801	1.73351	0.296108	-0.46496	-0.115702
17743	Periparus ater	M	8	6.62	3.04	3.18	3.31	1.52	1.59	-0.450686	-0.979877	-1.92938
28921	Periparus rubidiventris	M	10	6.83	3.19	3.41	3.17021	1.48067	1.58278	-0.0294066	-0.891575	-2.31383
28924	Periparus rubidiventris	M	9	7.64	3.45	3.87	3.67293	1.65859	1.8605	-0.804378	0.808019	-0.820099
28926	Periparus rubidiventris	M	8	8.17	4.04	4.02	4.085	2.02	2.01	-0.60706	0.826974	2.46038
28927	Periparus rubidiventris	M	8	7.59	3.47	3.91	3.795	1.735	1.955	-0.775887	1.34097	-0.175559
28932	Periparus rubidiventris	M	10	6.57	3.31	3.88	3.04952	1.53637	1.80094	1.26136	0.794035	-2.02003
36023	Periparus rubidiventris	M	10	7.89	3.73	4.27	3.66221	1.73131	1.98196	-0.141622	1.6009	-0.260657
36024	Periparus rubidiventris	M	11	7.69	4.01	4.2	3.45776	1.80307	1.88851	0.892317	0.600024	0.442367
36027	Periparus rubidiventris	M	10	7.2	3.52	3.54	3.34194	1.63384	1.64312	0.0603063	-0.908758	-0.921405
42057	Periparus rubidiventris	M	10	7.09	3.27	3.86	3.29089	1.5178	1.79165	0.0799844	0.742077	-2.13364
42058	Periparus rubidiventris	M	8	7.71	3.79	4.08	3.855	1.895	2.04	-0.101491	1.52653	1.23499
42059	Periparus rubidiventris	M	7	7.25	3.47	3.62	3.79	1.81397	1.89238	-0.525507	0.549723	0.606974
61097	Periparus rubidiventris	M	7	7.37	3.78	3.79	3.85273	1.97603	1.98125	0.155112	0.760969	2.03356
61098	Periparus rubidiventris	M	8	6.6	3.55	3.88	3.3	1.775	1.94	1.57899	1.15221	0.105574
61100	Periparus rubidiventris	M	9	7.18	4.08	3.63	3.45178	1.96146	1.74512	1.3362	-1.13861	2.02857
47347	Periparus rubidiventris	M	10	7.11	3.65	3.71	3.30017	1.69418	1.72203	0.707007	-0.431857	-0.444404
47348	Periparus rubidiventris	M	8	7.6	3.88	4.41	3.8	1.94	2.205	0.72688	2.7868	1.49106
47349	Periparus rubidiventris	M	9	7.41	3.6	4.24	3.56236	1.7307	2.03838	0.4272	2.09613	-0.337033
55806	Periparus rubidiventris	M	10	7.28	3.45	4.06	3.37908	1.60135	1.88449	0.2888	1.24218	-1.42877
55807	Periparus rubidiventris	M	10	8.52	3.57	3.89	3.95463	1.65705	1.80558	-2.18867	0.306705	-0.727857
59605	Periparus rubidiventris	M	7	7.16	3.47	3.6	3.74295	1.81397	1.88193	-0.339899	0.46766	0.606728
59608	Periparus rubidiventris	M	9	7.37	3.89	3.95	3.54313	1.87012	1.89896	0.850179	0.455597	1.06815
60344	Periparus rubidiventris	M	8	7.45	3.66	3.6	3.725	1.83	1.8	-0.370285	-0.278186	0.82394
62419	Periparus venustulus	M	16	7.04	4.16	3.9	2.79383	1.6509	1.54772	2.36221	-1.69694	-0.790672
62420	Periparus venustulus	M	20	8.18	4.26	4.06	3.01354	1.5694	1.49572	0.88591	-1.90097	-1.45042
62421	Periparus venustulus	M	20	7.83	4.53	3.58	2.8846	1.66887	1.31888	1.52521	-3.71183	-0.402251
62422	Periparus venustulus	M	19	7.3	4.35	3.83	2.73572	1.63019	1.43532	2.26954	-2.57464	-0.892927
62423	Periparus venustulus	M	20	7.8	4.38	3.65	2.87354	1.61361	1.34467	1.37397	-3.30913	-0.936703
62424	Periparus venustulus	M	20	7.58	4.36	3.56	2.7925	1.60624	1.31152	1.62497	-3.55479	-0.99149
62425	Periparus venustulus	M	20	8.5	4.53	3.84	3.13143	1.66887	1.41467	0.644005	-2.93378	-0.437519
62426	Periparus venustulus	M	20	8.16	4.19	3.44	3.00617	1.54361	1.26731	0.281486	-3.75403	-1.48555
62427	Periparus venustulus	M	20	7.39	3.97	3.54	2.7225	1.46256	1.30415	1.24698	-3.13367	-2.32301
62428	Periparus venustulus	M	20	8.26	3.83	3.9	3.04301	1.41098	1.43677	-0.120074	-1.8833	-2.8514
19643	Periparus venustulus	M	10	7.5	3.94	4.14	3.48119	1.82879	1.92162	0.98337	0.793024	0.654481
19647	Periparus venustulus	M	11	7.4	4.19	3.93	3.32737	1.88401	1.7671	1.57666	-0.678943	1.26997
19649	Periparus venustulus	M	11	7.59	4.29	4.15	3.4128	1.92897	1.86602	1.63088	0.000463941	1.61333
19650	Periparus venustulus	M	11	7.7	4.14	3.8	3.46226	1.86153	1.70865	0.739294	-1.12028	1.1425
19651	Periparus venustulus	M	10	7.6	4.16	3.7	3.52761	1.9309	1.71739	0.793203	-1.28411	1.78721
20947	Periparus venustulus	M	12	7.37	4.39	3.87	3.21914	1.91751	1.69038	2.04134	-1.42535	1.62512
20951	Periparus venustulus	M	12	7.35	4.22	4.75	3.21041	1.84325	2.07475	2.60168	2.08395	0.595881
20953	Periparus venustulus	M	11	7.64	3.98	4.04	3.43528	1.78958	1.81656	0.766484	0.0369229	0.377747
20954	Periparus venustulus	M	11	7.21	3.93	3.88	3.24194	1.7671	1.74462	1.35848	-0.472205	0.195465
20955	Periparus venustulus	M	12	7.82	4.06	4.4	3.4157	1.77337	1.92188	1.01579	0.98726	0.130291
20957	Periparus venustulus	M	11	7.64	4.05	3.97	3.43528	1.82106	1.78509	0.842668	-0.334065	0.695869
20961	Periparus venustulus	M	10	7.63	4.08	4.32	3.54153	1.89377	2.00517	1.20814	1.27949	1.1909
20962	Periparus venustulus	M	12	7.6	4.25	4.41	3.31961	1.85636	1.92624	1.84157	0.764403	0.871489
20964	Periparus venustulus	M	11	7.56	3.79	4.32	3.39931	1.70415	1.94246	0.811187	1.39257	-0.529192
20965	Periparus venustulus	M	13	7.38	4.17	4.01	3.13864	1.77346	1.70541	1.75899	-0.811308	0.268028
20966	Periparus venustulus	M	12	7.87	4.08	3.5	3.43754	1.7821	1.52877	0.0706823	-2.38205	0.566308
20967	Periparus venustulus	M	12	7.54	4.18	3.82	3.2934	1.82578	1.66854	1.23228	-1.31891	0.81458
29830	Periparus venustulus	M	11	7.17	4.25	3.6	3.22395	1.91099	1.61872	1.82741	-2.01289	1.63001
29838	Periparus venustulus	M	10	6.89	4.21	3.48	3.19805	1.95411	1.61527	2.13665	-2.18064	2.02512
29839	Periparus venustulus	M	10	7.26	4.06	3.9	3.36979	1.88449	1.81022	1.48769	-0.320495	1.24449
29844	Periparus venustulus	M	12	7.03	4.28	3.7	3.07064	1.86946	1.61612	2.309	-1.87619	1.21848
47346	Periparus venustulus	M	10	7.04	3.97	3.8	3.26768	1.84271	1.7638	1.64133	-0.562286	0.880234
62236	Periparus venustulus	M	12	7.02	4.33	3.86	3.06627	1.8913	1.68601	2.58869	-1.35426	1.3564
62237	Periparus venustulus	M	11	7.18	4.24	4.37	3.22845	1.90649	1.96495	2.56922	0.940649	1.28029
62238	Periparus venustulus	M	12	7.75	4.32	3.96	3.38512	1.88693	1.72969	1.24888	-1.01443	1.34209
47361	Poecile montanus	M	12	7.48	4.12	4.02	3.26719	1.79958	1.7559	1.42368	-0.487129	0.48975
60052	Poecile montanus	M	13	7.29	4.25	4	3.10037	1.80748	1.70116	2.07889	-0.95414	0.577521
47365	Poecile montanus	M	10	7.57	4.18	4.13	3.51368	1.94018	1.91698	1.34989	0.381713	1.69167
47366	Poecile montanus	M	12	7.54	4.2	3.9	3.2934	1.83452	1.70348	1.35219	-1.05105	0.863865
36496	Poecile montanus	M	12	7.59	3.79	4.02	3.31524	1.65543	1.7559	0.535181	-0.0187365	-0.828577
42060	Poecile montanus	M	11	7.85	4.02	4.38	3.52971	1.80757	1.96944	0.776405	1.26208	0.426169
42061	Poecile montanus	M	15	7.34	4.29	3.82	2.97622	1.73951	1.54893	1.96859	-2.00472	0.0618694
42062	Poecile montanus	M	26	7.89	4.26	4.21	2.66329	1.43798	1.4211	1.65965	-2.0513	-2.66603
48875	Poecile montanus	M	11	7.97	4.33	4	3.58367	1.94696	1.79858	0.802645	-0.655761	1.87409
48876	Poecile montanus	M	12	7.56	4.07	4.2	3.30213	1.77774	1.83452	1.3438	0.247382	0.225423
60997	Poecile montanus	M	13	9	4.13	4.21	3.82761	1.75645	1.79047	-1.19254	-0.131183	0.175652
61000	Poecile montanus	M	13	8.23	4.22	4.02	3.50014	1.79473	1.70967	0.260393	-0.896773	0.533793
61001	Poecile montanus	M	14	8.59	4.64	4.32	3.5641	1.9252	1.79243	0.773847	-0.633455	1.67508
61003	Poecile montanus	M	13	7.89	4.23	4.12	3.35554	1.79898	1.7522	1.01957	-0.529151	0.505545
61004	Poecile montanus	M	13	8.4	4.28	4.32	3.57244	1.82024	1.83725	0.346792	0.0919805	0.669692
61005	Poecile montanus	M	12	7.5	4.18	4.08	3.27593	1.82578	1.7821	1.56678	-0.352285	0.7096
61006	Poecile montanus	M	12	7.97	4.16	4.05	3.48122	1.81705	1.769	0.583209	-0.463954	0.682625
47358	Poecile montanus	M	11	7.16	4.15	4.31	3.21945	1.86602	1.93797	2.35876	0.846311	0.929678
47359	Poecile montanus	M	10	7.61	4.08	4.12	3.53225	1.89377	1.91233	1.03952	0.492697	1.27192
47362	Poecile montanus	M	12	8.23	4.17	4.27	3.59478	1.82142	1.86509	0.315852	0.321286	0.660183
47363	Poecile montanus	M	11	7.76	4.01	4.12	3.48924	1.80307	1.85253	0.670995	0.290155	0.480903
53022	Poecile montanus	M	13	8.3	4.04	3.85	3.52991	1.71817	1.63737	-0.393875	-1.26242	-0.100928
62169	Poecile palustris	M	11	7.19	3.61	4.4	3.23294	1.62322	1.97843	1.25354	1.98849	-1.34095
62172	Poecile palustris	M	10	6.99	3.77	4.04	3.24447	1.74988	1.8752	1.56183	0.692822	-0.0793321
62174	Poecile palustris	M	10	7.14	3.67	4.4	3.31409	1.70346	2.0423	1.41271	2.25455	-0.642057
62176	Poecile palustris	M	10	6.95	3.83	4.26	3.2259	1.77773	1.97732	2.00568	1.47057	0.0822958
62177	Poecile palustris	M	11	7.2	3.66	4.26	3.23744	1.6457	1.91548	1.19646	1.3793	-1.07666
17721	Poecile palustris	M	11	7.31	3.96	4.65	3.2869	1.78059	2.09085	2.00451	2.41628	0.0197091
34258	Poecile palustris	M	12	7.24	3.78	4.23	3.16236	1.65107	1.84762	1.40206	0.796154	-0.98188
34260	Poecile palustris	M	12	6.8	3.9	4.13	2.97017	1.70348	1.80394	2.40344	0.27988	-0.499066
34263	Poecile palustris	M	12	7.4	3.51	4.17	3.23225	1.53313	1.82142	0.479866	0.952538	-2.03088
34264	Poecile palustris	M	12	8.64	3.91	3.94	3.77387	1.70785	1.72095	-1.33821	-0.553495	-0.221005
34266	Poecile palustris	M	12	8.15	3.96	3.96	3.55984	1.72969	1.72969	-0.264326	-0.520867	-0.0711708
34267	Poecile palustris	M	10	8.23	4.02	3.62	3.82003	1.86592	1.68026	-0.895526	-1.42674	1.28119
34268	Poecile palustris	M	14	7.53	4.22	4.45	3.1243	1.75093	1.84636	2.03604	0.461626	-0.0683345
49357	Poecile palustris	M	10	7.67	4	4.2	3.5601	1.85664	1.94947	0.825779	0.926405	0.902287
49361	Poecile palustris	M	11	6.92	4.1	4.78	3.11154	1.84354	2.1493	3.21131	2.72995	0.511811
49362	Poecile palustris	M	11	7.67	4.17	3.76	3.44877	1.87502	1.69066	0.821771	-1.31553	1.28011
49363	Poecile palustris	M	13	6.91	4.1	4.26	2.93876	1.74369	1.81174	2.74903	0.217947	-0.141943
49368	Poecile palustris	M	13	7.69	3.53	4.08	3.27048	1.50128	1.73518	-0.0343138	0.320061	-2.23963
49369	Poecile palustris	M	11	7.5	4.03	3.83	3.37233	1.81207	1.72214	0.938201	-0.829883	0.656405
49371	Poecile palustris	M	12	7.51	3.74	4.12	3.28029	1.6336	1.79958	0.687113	0.429065	-1.07593
49372	Poecile palustris	M	12	7.12	3.92	4.36	3.10995	1.71222	1.90441	2.04985	1.08407	-0.479825
14954	Poecile palustris	M	10	7.08	4.07	3.97	3.28624	1.88913	1.84271	1.95447	-0.0480646	1.24122
14956	Poecile palustris	M	10	5.58	3.63	3.34	2.59001	1.6849	1.55029	3.4337	-1.75817	-0.521213
14958	Poecile palustris	M	10	7.02	4.11	3.96	3.2584	1.90769	1.83807	2.15476	-0.144719	1.41077
14969	Poecile palustris	M	10	7.43	3.83	4.1	3.4487	1.77773	1.90305	0.846864	0.808363	0.194
14970	Poecile palustris	M	10	6.93	3.85	3.85	3.21662	1.78701	1.78701	1.66012	-0.174349	0.335897
45634	Poecile palustris	M	11	6.91	4.21	4.27	3.10704	1.893	1.91998	2.94434	0.620671	1.17143
14957	Poecile palustris	M	10	6.07	4.28	3.64	2.81744	1.9866	1.68954	4.14946	-1.60309	2.18065
19112	Poecile palustris	M	11	6.66	4.1	4.2	2.99463	1.84354	1.88851	3.14157	0.532532	0.720907
43832	Poecile palustris	M	10	6.84	4.03	3.98	3.17485	1.87056	1.84735	2.37349	0.0684128	1.04332
45769	Poecile palustris	M	9	6.98	3.59	4	3.35563	1.72589	1.923	1.06321	1.16187	-0.320393
45963	Poecile palustris	M	11	7.09	4.2	4.3	3.18798	1.88851	1.93347	2.59383	0.738494	1.13443
55538	Poecile palustris	M	11	6.79	4.07	3.9	3.05308	1.83005	1.75361	2.51343	-0.57652	0.728991
28906	Poecile palustris	M	10	7.14	4.04	3.85	3.31409	1.8752	1.78701	1.63948	-0.478988	1.16834
28919	Poecile palustris	M	10	7	4	4.1	3.24911	1.85664	1.90305	2.10395	0.576619	0.880397
28922	Poecile palustris	M	10	7.9	3.98	4.38	3.66686	1.84735	2.03302	0.496431	1.65112	0.763881
28928	Poecile palustris	M	9	6.89	4	4.24	3.31237	1.923	2.03838	2.4393	1.49771	1.3839
28936	Poecile palustris	M	9	7.19	3.61	3.69	3.45659	1.73551	1.77397	0.322229	-0.149446	-0.0781401
28937	Poecile palustris	M	11	7.59	4.1	3.99	3.4128	1.84354	1.79408	1.06824	-0.328641	0.890409
37950	Poecile palustris	M	10	7.1	4	3.93	3.29553	1.85664	1.82414	1.71909	-0.0998859	0.960321
42071	Poecile superciliosus	F	10	7.39	4.18	4.75	3.43013	1.94018	2.20475	2.37218	2.83676	1.41764
42072	Poecile superciliosus	F	10	7.28	3.81	4.72	3.37908	1.76845	2.19083	1.76376	3.29204	-0.162723
42073	Poecile superciliosus	F	12	7.85	3.86	4.45	3.4288	1.68601	1.94372	0.597921	1.45882	-0.691462
42074	Poecile superciliosus	F	11	7.3	3.8	4.55	3.2824	1.70865	2.04588	1.58603	2.27238	-0.603934
45141	Poecile superciliosus	F	12	7.17	3.78	4.4	3.13179	1.65107	1.92188	1.70594	1.4309	-1.05442
36517	Poecile superciliosus	M	14	7.51	4.07	5.28	3.116	1.6887	2.19074	2.56026	3.59167	-0.951031
36519	Poecile superciliosus	M	14	7.62	3.87	4.33	3.16164	1.60571	1.79657	1.07752	0.5124	-1.35432
42066	Poecile superciliosus	M	10	7.33	4.03	4.2	3.40228	1.87056	1.94947	1.59285	0.902961	0.998446
42067	Poecile superciliosus	M	12	7.72	3.67	4.7	3.37202	1.60302	2.05291	0.708849	2.66758	-1.56522
42069	Poecile superciliosus	M	11	7.25	3.58	4.16	3.25992	1.60973	1.87052	0.826395	1.11296	-1.36337
42070	Poecile superciliosus	M	10	7.9	3.9	4.35	3.66686	1.81022	2.01909	0.291105	1.65533	0.434176
59616	Poecile superciliosus	M	12	7.46	3.98	4.9	3.25846	1.73843	2.14027	2.04537	2.97896	-0.418747
