# Supplementary material for: Evolution of beak morphology in the Ground Tit revealed by comparative transcriptomics
Source: Front Zool. 2017 Dec 21;14:58. doi: 10.1186/s12983-017-0245-6 (PMC5740785; doi:10.1186/s12983-017-0245-6)
Supplement: Supplementary file 3 — The beak shape data of 13 parids used in this study. (XLS 91 kb) [file 12983_2017_245_MOESM3_ESM.xls]

## Sheet: Supplimentary data 2
The beak shape data of 13 Parids used in this study.
Vouch number	Species	Sex	CV1	CV2	CV3	CV4	CV5	CV6	Centroid Size	Log Centroid Size
36064	Cyanistes cyanus	F	5.6945	-0.182593	-1.9284	0.368163	1.95231	-6.3162	24.6149	3.20335
36066	Cyanistes cyanus	F	2.66438	1.41877	-1.94596	0.111743	0.777409	-8.4652	25.824	3.25131
36070	Cyanistes cyanus	F	3.36462	0.845492	-2.35341	0.0909401	-0.879792	-6.73942	27.6121	3.31825
36071	Cyanistes cyanus	F	3.11955	0.639394	-3.52574	1.22358	2.24856	-7.13372	25.1293	3.22403
36075	Cyanistes cyanus	F	6.15277	0.114492	-2.15128	-0.0107477	-0.310614	-6.60009	23.2876	3.14792
36077	Cyanistes cyanus	F	5.16011	-0.0426356	-2.17524	1.04088	0.440184	-7.16372	23.4617	3.15537
36078	Cyanistes cyanus	F	5.75609	1.2203	-2.96396	0.177527	0.927401	-7.06122	23.2458	3.14613
36065	Cyanistes cyanus	M	2.73278	1.27712	-2.79084	2.171	-0.392791	-7.95275	26.6384	3.28235
36069	Cyanistes cyanus	M	3.32013	1.4805	-2.8304	-0.308243	0.193966	-6.99764	26.518	3.27782
36073	Cyanistes cyanus	M	5.02631	0.537684	-1.60038	-1.55375	-0.627773	-7.57305	25.4121	3.23523
36074	Cyanistes cyanus	M	5.47731	1.51753	-2.63133	-0.316693	-0.295406	-7.71009	25.5647	3.24121
36021	Lophophanes dichrous	F	-2.62522	-0.440055	0.423436	-2.19565	-3.01408	-0.553324	24.9172	3.21556
37961	Lophophanes dichrous	F	-0.486711	0.466769	-1.48741	-0.760576	-1.38156	0.533121	26.7708	3.28731
37962	Lophophanes dichrous	F	-1.1126	-0.628253	-0.267183	-2.80904	-1.88922	0.975166	22.7776	3.12578
47357	Lophophanes dichrous	F	-0.646244	-1.9791	-0.317659	-4.84989	-1.19529	-0.275258	24.7623	3.20932
53020	Lophophanes dichrous	F	-2.70534	0.593486	0.941346	-2.35296	-0.863441	2.03245	27.3763	3.30968
55908	Lophophanes dichrous	F	-1.11295	-1.02552	0.116989	-3.0935	-2.5015	1.64794	25.031	3.22012
59612	Lophophanes dichrous	F	-1.87132	-0.604173	-0.651448	0.914201	-1.42535	-1.81088	25.5545	3.24081
60049	Lophophanes dichrous	F	-1.60189	-1.35871	0.160636	-3.94855	-1.40469	1.96171	25.8266	3.2514
60050	Lophophanes dichrous	F	-1.10787	-1.3858	-0.247	-1.41891	0.377255	-1.11694	25.0163	3.21953
36020	Lophophanes dichrous	M	-0.28818	-0.494913	-1.30224	-2.41775	-1.64714	0.256877	23.9122	3.17439
47354	Lophophanes dichrous	M	-1.57316	-0.226094	-0.0152833	-4.30843	-1.01499	0.0256627	26.7597	3.2869
47355	Lophophanes dichrous	M	-0.924344	-1.08414	-1.0221	-2.91727	-1.52583	0.872131	25.4154	3.23535
47356	Lophophanes dichrous	M	0.284756	0.0272857	0.655818	-2.32707	-0.241519	0.269959	23.2902	3.14803
49770	Lophophanes dichrous	M	0.65684	-1.26234	-0.496053	-3.53314	-1.69196	1.9033	22.9498	3.13331
61090	Lophophanes dichrous	M	1.29316	2.9059	1.177	1.26189	-1.9207	0.416311	27.3209	3.30765
61096	Lophophanes dichrous	M	-1.40751	0.522512	-0.964996	-2.67007	-1.47703	1.04075	23.3049	3.14866
33474	Melanochlora sultanea	M	-2.3491	5.91626	4.32751	-2.86404	5.9948	-2.07153	36.162	3.58801
33469	Melanochlora sultanea	M	-0.584948	9.43079	5.02025	-3.87364	7.82595	-3.3824	38.5331	3.65152
33470	Melanochlora sultanea	M	0.670361	8.7459	2.92051	-1.21622	7.29276	0.182788	36.4439	3.59578
33471	Melanochlora sultanea	M	0.0631688	7.49874	3.82827	-2.32182	6.31446	1.18556	40.1868	3.69354
33472	Melanochlora sultanea	M	-0.426247	6.77147	3.03599	-3.90555	7.47284	-2.90604	35.4961	3.56942
33473	Melanochlora sultanea	M	0.306483	9.68938	4.59578	-2.24616	5.95373	-1.85441	36.7772	3.60488
43261	Melanochlora sultanea	M	-2.24508	6.35865	3.4853	-2.51667	6.98728	-2.70245	35.0359	3.55637
43263	Melanochlora sultanea	M	0.137442	7.58158	4.42836	-2.34818	7.23111	-3.00028	34.2357	3.53327
52469	Melanochlora sultanea	M	-0.0308988	7.88226	5.69326	-2.17159	7.61553	-2.08293	39.2012	3.66871
57674	Melanochlora sultanea	M	1.52803	6.06219	3.94677	-2.49138	5.89692	-2.22481	38.5669	3.6524
36927	Parus humilis	M	-13.5198	1.08283	-0.59817	0.538372	0.373879	0.323835	104.453	4.64874
36935	Parus humilis	M	-10.8147	-0.734244	-1.92144	0.928662	0.439899	0.785225	54.5146	3.99847
40041	Parus humilis	M	-14.0252	1.23466	-3.39519	-0.152958	-1.51707	0.464474	70.6513	4.25776
40042	Parus humilis	M	-12.9494	1.33233	-2.05434	0.779881	0.409797	-1.18904	84.3233	4.43466
40047	Parus humilis	M	-13.2963	0.587178	-0.371	0.795551	0.449769	-0.6067	59.2338	4.08149
41356	Parus humilis	M	-11.7992	1.17976	-0.0798982	0.73877	-2.14031	0.408639	60.1029	4.09606
41357	Parus humilis	M	-13.5133	1.45822	-1.34964	0.492132	1.45517	0.524782	86.14	4.45597
41359	Parus humilis	M	-14.8473	2.08698	-0.664025	2.12538	-1.5805	1.02805	66.5018	4.19723
41361	Parus humilis	M	-16.108	2.08841	0.395822	1.82292	-0.153479	-0.571168	83.2347	4.42166
41363	Parus humilis	M	-14.202	1.59698	-0.995128	0.320823	-0.656027	-0.425979	75.5647	4.32499
41369	Parus humilis	M	-15.0154	1.54742	-1.77841	1.00419	-0.744384	-1.89301	74.3089	4.30823
41372	Parus humilis	M	-13.7752	0.119283	0.323692	0.59663	0.0410721	-2.15657	78.7298	4.36602
41373	Parus humilis	M	-13.6314	1.90588	-2.4278	0.193363	-0.933064	-2.52834	64.5524	4.16748
41378	Parus humilis	M	-13.5884	0.705723	-1.73773	2.86221	0.219527	-0.198392	62.3806	4.13325
41384	Parus humilis	M	-14.7672	0.761209	-1.01043	0.491686	-2.00303	-1.09369	66.7521	4.20099
41385	Parus humilis	M	-15.7931	1.54742	-1.32283	3.31665	0.719496	-1.20134	75.9609	4.33022
41386	Parus humilis	M	-14.7239	-1.37719	-1.38011	1.09505	-0.578407	0.239327	63.7344	4.15473
41388	Parus humilis	M	-15.4707	3.22122	-0.0993518	1.2005	-1.83811	-1.40464	74.8229	4.31512
41406	Parus humilis	M	-15.2854	2.27525	-2.41495	1.9988	-0.281022	-0.934455	77.4948	4.35021
44206	Parus humilis	M	-14.3854	0.0513764	-2.81931	-0.11326	-0.0924462	0.222728	64.8889	4.17268
50540	Parus humilis	M	-15.379	-0.0809531	-1.61438	1.28311	-0.128092	-1.39073	69.1892	4.23685
59069	Parus humilis	M	-12.6309	1.04703	-0.522525	0.278122	-2.02203	1.06619	69.8835	4.24683
59073	Parus humilis	M	-13.4015	-0.680075	0.349588	0.213134	0.0146765	-0.70976	58.6451	4.0715
59074	Parus humilis	M	-16.3388	1.51523	-2.27184	0.411192	0.0887543	0.287629	63.2252	4.1467
59079	Parus humilis	M	-14.4195	0.372779	-1.23094	1.88415	-0.988628	-1.38508	74.0285	4.30445
59081	Parus humilis	M	-14.4218	1.38745	-1.90503	4.39173	0.319469	-1.80109	71.6663	4.27202
59086	Parus humilis	M	-13.6583	-0.0451481	-0.32888	1.82787	1.17535	0.186569	62.3031	4.13201
26167	Parus major	F	1.62675	2.1592	-1.03023	-0.184696	-0.389274	-0.0573235	24.4351	3.19602
26886	Parus major	F	0.116851	1.3065	0.626583	0.0793318	-1.22234	2.6298	25.854	3.25246
28892	Parus major	F	0.280257	3.08508	-1.43981	0.387924	-1.75542	0.46664	26.0761	3.26102
28900	Parus major	F	1.92721	0.963336	-0.495606	-0.147031	-1.74901	-0.823595	25.7473	3.24833
29868	Parus major	F	2.6269	0.662715	-0.59309	-0.735854	-1.6446	0.798542	26.107	3.2622
33449	Parus major	F	2.59299	3.14749	0.307233	-0.600627	-0.543624	-0.970401	22.7092	3.12277
33450	Parus major	F	-0.0892851	2.36006	-0.565962	1.30462	-0.779796	1.10668	24.875	3.21386
48665	Parus major	F	1.62109	2.79883	-0.0503208	0.766602	-1.38875	1.01691	26.5612	3.27945
50639	Parus major	F	0.994064	1.76119	1.44169	-0.389522	-1.40332	1.12654	24.0166	3.17874
50640	Parus major	F	1.74846	1.75611	0.126329	-0.296785	-2.35736	1.18682	22.3223	3.10559
52004	Parus major	F	0.590942	2.35932	1.64719	-0.552544	-0.673468	1.0046	23.0726	3.13865
59584	Parus major	F	0.938102	2.85259	0.170726	0.30952	-1.31336	1.11608	27.9813	3.33154
59585	Parus major	F	1.42217	1.64366	0.927919	0.94978	-1.58977	1.82494	24.7653	3.20944
18366	Parus major	F	1.21488	0.91853	0.595517	-1.96681	-0.665982	0.18155	26.1183	3.26264
18175	Parus major	M	1.73636	3.3742	1.2954	-0.451268	-0.567818	0.171237	24.5857	3.20216
18210	Parus major	M	0.839362	2.31452	0.643754	1.2866	-0.894417	0.303314	24.2083	3.18669
18224	Parus major	M	1.44452	2.41228	0.0341491	0.297795	-1.41079	0.464249	22.8625	3.1295
18224	Parus major	M	0.370014	2.84227	-0.121009	-0.912951	-0.975939	2.01161	23.7429	3.16728
18234	Parus major	M	2.33287	1.51298	0.843708	0.490234	-0.620289	1.23975	24.9438	3.21662
18281	Parus major	M	1.50205	1.43241	1.15333	-1.027	-0.818378	0.0562897	24.7689	3.20959
18457	Parus major	M	0.534306	0.40321	-0.302073	0.855923	-1.052	1.78979	26.0791	3.26113
18465	Parus major	M	0.239997	2.27115	0.412581	-0.321753	-1.72402	1.22012	25.9789	3.25729
18512	Parus major	M	1.32207	3.72222	0.94059	-0.901182	1.95714	0.830294	25.5537	3.24078
18530	Parus major	M	2.43159	2.11251	0.998392	0.418585	-1.87869	1.32694	24.9423	3.21657
18591	Parus major	M	0.611341	1.37233	-0.339229	-0.415602	-1.86727	1.85428	24.2401	3.18801
18603	Parus major	M	0.545117	1.24014	0.534316	0.554557	-2.18844	0.657272	26.4878	3.27668
18604	Parus major	M	1.8842	1.77872	-1.73528	-0.867606	-2.4441	-0.871778	26.198	3.26568
18678	Parus major	M	-0.285494	1.60142	-0.421457	1.23184	-2.11763	1.56683	24.6685	3.20553
18862	Parus major	M	1.76159	1.71685	-0.657465	-0.0189766	-0.721143	0.945857	23.8381	3.17129
18973	Parus major	M	1.54208	2.32155	1.20853	-0.519354	-0.672196	-0.906627	23.0426	3.13735
19022	Parus major	M	1.95903	1.25179	-0.0490323	-0.280164	0.727831	-0.190188	23.2994	3.14843
19039	Parus major	M	3.03414	3.43243	0.567573	-0.820935	0.0189687	0.330904	26.1039	3.26208
26158	Parus major	M	1.79831	2.67463	0.559843	-1.17977	-1.09482	1.20534	25.5651	3.24123
26161	Parus major	M	1.37906	1.96722	0.657932	-1.75484	-1.476	-0.68625	21.5827	3.07189
26163	Parus major	M	0.918217	0.60035	2.57126	-1.85039	-0.928193	0.02128	22.9357	3.1327
26164	Parus major	M	2.80263	1.59461	-0.00268166	0.59795	-1.1216	1.24532	24.5834	3.20207
26166	Parus major	M	1.19817	2.29358	0.370458	-0.609498	-1.6091	0.85726	25.1698	3.22565
26168	Parus major	M	0.560887	2.5889	0.320463	0.31695	-0.646791	1.33118	26.0247	3.25905
26170	Parus major	M	0.679016	3.29931	0.506903	-0.91479	-1.44087	2.14023	24.9028	3.21498
26176	Parus major	M	0.920292	1.12548	-0.0160787	-0.27883	-2.67143	0.0162134	25.1887	3.2264
26177	Parus major	M	-0.0435539	2.31129	1.20087	0.0438477	-2.33056	-1.15465	26.2193	3.2665
26178	Parus major	M	2.1522	2.92562	1.86276	-1.51505	-1.79439	-0.0731992	23.7739	3.16859
26887	Parus major	M	0.97161	-0.177581	0.599383	0.0385218	-1.79629	-3.88806	26.6407	3.28244
28870	Parus major	M	2.20282	2.57919	1.6818	-0.37992	-0.44436	0.512281	25.1662	3.2255
28872	Parus major	M	1.83199	-0.413928	2.987	-1.87996	-1.70108	0.690006	25.7077	3.24679
28878	Parus major	M	0.118688	-0.183465	-1.0929	-0.283082	-2.02857	0.497925	25.7709	3.24925
28904	Parus major	M	0.634813	1.60612	1.7305	-0.964971	-1.54022	1.42007	24.2015	3.18642
28905	Parus major	M	0.646128	2.35061	1.75005	-1.15459	-0.920397	1.49363	23.4931	3.15671
28908	Parus major	M	1.05161	2.30048	0.513864	-0.302164	-0.58261	-1.2427	25.122	3.22374
28911	Parus major	M	0.508284	2.3997	0.64463	0.334226	0.364562	-1.01671	24.2621	3.18891
28914	Parus major	M	1.44059	0.489475	0.667805	0.430683	-1.92456	-0.850822	26.3167	3.2702
29430	Parus major	M	1.2616	0.110204	-0.601657	-0.239624	-1.62069	-0.565179	23.6677	3.16411
29438	Parus major	M	1.37818	2.39145	1.43765	0.763788	-1.12885	0.330227	24.4651	3.19725
29444	Parus major	M	1.88378	0.92016	0.312323	0.0877039	-1.33355	1.62252	25.0748	3.22186
29445	Parus major	M	0.701233	1.66512	-0.391801	-1.30075	-0.929679	1.15876	27.533	3.31539
29451	Parus major	M	1.11577	2.0006	0.313419	-2.14682	-2.559	-0.643543	23.9374	3.17544
29460	Parus major	M	-0.0268292	2.0074	1.3017	-1.33675	0.307372	0.99349	26.2312	3.26695
29476	Parus major	M	0.730371	1.44353	1.04954	-0.035072	-1.85872	2.3063	23.7259	3.16657
29486	Parus major	M	1.69661	1.61292	-1.60293	-1.00762	0.139872	2.25219	25.4812	3.23794
29487	Parus major	M	0.524788	1.0375	1.35679	0.410388	-0.876898	0.235613	24.7697	3.20962
29492	Parus major	M	1.92509	-0.172656	-0.571569	-1.21416	0.172187	1.07859	24.0162	3.17873
29863	Parus major	M	0.00641478	0.265759	-0.280185	-0.779083	-2.61802	0.0584632	24.6634	3.20532
29867	Parus major	M	2.30643	1.1322	0.560091	-0.270564	-2.16719	0.776311	24.9999	3.21887
29870	Parus major	M	2.58611	2.88399	-0.159543	0.503409	-1.1124	1.44602	25.6867	3.24597
33433	Parus major	M	0.608051	2.60439	1.55148	0.948987	-0.439295	1.48774	23.4694	3.1557
33434	Parus major	M	0.883214	0.09379	0.238257	-0.0316869	-2.75014	0.951995	23.144	3.14174
33439	Parus major	M	0.366347	-0.507693	-0.0157579	0.138423	-1.12369	0.170007	25.963	3.25667
33440	Parus major	M	0.268535	2.53524	2.74152	-0.779911	-1.75518	0.835074	23.4997	3.15699
36061	Parus major	M	2.45316	2.42947	1.12376	-1.1845	-1.23681	0.741243	25.922	3.25509
36065	Parus major	M	1.09106	1.33821	1.68912	0.058958	-2.04174	0.339167	27.9405	3.33008
36072	Parus major	M	1.54122	2.97033	-0.513595	-0.275293	-3.62137	0.568016	23.2477	3.14621
36073	Parus major	M	2.49099	1.608	1.67635	-0.40279	-0.948291	0.49449	22.0997	3.09556
36074	Parus major	M	1.46511	2.14302	0.525883	-0.376985	-1.16015	0.241785	22.051	3.09336
43578	Parus major	M	1.89712	2.25076	-0.41113	1.23561	-1.49102	-0.916312	26.0507	3.26004
43579	Parus major	M	0.735708	-0.586814	0.864623	-0.607271	-3.15896	-0.242286	25.2399	3.22842
43584	Parus major	M	0.441883	1.83172	0.171743	-0.756385	-1.93589	0.792392	23.8532	3.17192
43585	Parus major	M	0.637627	2.08001	-1.25625	-1.00148	-0.793466	0.2705	26.8821	3.29146
43795	Parus major	M	1.84781	1.68351	-0.0372746	-0.942503	-0.53539	-0.475694	26.9204	3.29288
47332	Parus major	M	1.14257	1.56046	-0.36789	-1.0582	-0.932559	1.81513	28.8798	3.36314
47333	Parus major	M	0.158728	1.83035	-0.44835	0.592471	-0.500163	0.556354	24.8156	3.21147
48370	Parus major	M	1.699	1.30637	1.25228	0.885523	-0.451828	0.66177	25.4191	3.2355
48371	Parus major	M	3.72773	1.6215	0.942493	-1.48646	-3.60373	-0.251047	24.2644	3.18901
48374	Parus major	M	2.00359	2.46423	2.05132	-1.71715	-0.592365	0.523737	25.6454	3.24436
48375	Parus major	M	2.41197	1.29212	0.759153	1.06957	-2.55594	0.355068	23.4606	3.15532
48377	Parus major	M	2.67342	2.32814	-0.647886	-0.30665	-3.07091	0.745289	22.7308	3.12372
48378	Parus major	M	-0.195786	1.37986	1.7935	-0.0855802	-0.5815	0.655119	23.9926	3.17775
48379	Parus major	M	1.02727	1.45879	-1.30786	-0.409974	-0.414161	0.326856	25.8485	3.25225
50638	Parus major	M	0.954891	1.47833	0.867957	-0.899177	-1.16501	0.710555	25.1496	3.22484
51941	Parus major	M	2.71423	2.82838	0.942789	0.0457459	-0.158154	-1.39308	23.4089	3.15312
57649	Parus major	M	1.81265	0.948872	1.31388	-0.0368694	0.0718339	-0.693884	26.6216	3.28172
57651	Parus major	M	2.63961	1.34498	-0.188355	-0.331634	0.102445	-0.463863	28.3636	3.3451
59583	Parus major	M	2.09923	2.10231	1.26967	-0.120815	-1.43006	0.886082	25.1497	3.22485
59587	Parus major	M	0.993953	0.443639	0.580446	0.0379007	-1.61441	0.462671	25.2709	3.22965
61090	Parus major	M	1.49276	-3.38787	-0.497899	-2.96376	0.104471	0.6924	25.5352	3.24006
49388	Parus monticolus	M	2.5069	2.21885	2.10655	0.62405	-1.70441	1.07431	26.788	3.28795
29796	Parus monticolus	M	-0.412509	2.32611	3.26481	0.680765	-1.62848	3.25625	25.0058	3.21911
29798	Parus monticolus	M	2.0038	3.43694	3.35773	2.63092	-0.724879	1.60546	26.8475	3.29017
29799	Parus monticolus	M	1.33688	0.43454	2.27604	1.22344	-0.229951	1.16334	25.8122	3.25085
29803	Parus monticolus	M	2.12099	2.2879	2.03234	-0.00590023	-0.367914	0.89672	28.8662	3.36267
29804	Parus monticolus	M	-0.123318	2.87656	4.26573	0.27472	0.261286	-0.00506691	27.3907	3.3102
29805	Parus monticolus	M	0.784956	2.57396	1.42197	1.11505	-1.80716	1.15184	26.5015	3.2772
47342	Parus monticolus	M	2.63989	1.74246	1.16623	0.528817	0.348769	-0.468485	25.3485	3.23272
47343	Parus monticolus	M	1.23848	0.859264	3.18706	-0.367365	0.808626	-1.33315	26.8578	3.29056
47344	Parus monticolus	M	1.75809	0.263279	2.33716	0.781161	-0.292499	1.73036	26.1562	3.26408
48382	Parus monticolus	M	0.242804	3.11838	2.46957	0.393681	-0.00762352	0.619748	26.4627	3.27573
48383	Parus monticolus	M	-0.884412	-0.338806	3.43632	2.78766	-1.21349	2.14549	28.7603	3.359
48384	Parus monticolus	M	0.101497	1.08436	2.2053	-0.378518	-1.00653	-0.602786	26.9469	3.29387
48385	Parus monticolus	M	-0.250698	0.567759	2.65163	0.4795	-0.807061	1.39534	29.4664	3.38325
50092	Parus monticolus	M	0.815824	2.44796	3.52374	0.667718	-1.24053	1.33448	26.8613	3.29069
51729	Parus monticolus	M	1.03391	2.71819	1.66624	0.110517	0.565112	0.0549756	25.8589	3.25265
52349	Parus monticolus	M	2.42895	1.11958	2.9923	2.23372	-1.64883	0.654421	27.4706	3.31312
55909	Parus monticolus	M	-0.289331	0.566406	2.6395	-0.145305	-0.561772	1.85637	25.9577	3.25647
57662	Parus monticolus	M	1.71984	-0.768591	1.84052	1.07228	-2.16742	3.92952	26.6664	3.2834
57663	Parus monticolus	M	1.23897	2.47909	3.24016	-1.35431	0.414976	1.79716	27.7515	3.32329
59588	Parus monticolus	M	1.57872	1.32987	0.988093	-0.723651	0.392151	0.493699	27.3719	3.30952
59591	Parus monticolus	M	2.85921	3.15706	3.53582	0.280505	-1.51904	0.413319	23.1939	3.14389
59592	Parus monticolus	M	2.13981	1.51475	2.58571	0.662233	-2.03182	0.448534	26.9513	3.29403
59593	Parus monticolus	M	1.0089	1.59994	2.70185	0.503297	0.18072	0.143295	26.7335	3.28592
59596	Parus monticolus	M	1.01923	1.19862	0.0958063	0.0829954	-3.22146	1.48502	25.7101	3.24688
59604	Parus monticolus	M	0.255617	0.8098	3.23556	-0.428696	-1.05557	1.51242	26.8754	3.29121
61077	Parus monticolus	M	0.631589	1.04649	2.43182	2.33123	-0.498686	0.527951	27.2012	3.30326
61079	Parus monticolus	M	2.01372	0.729099	2.06398	1.38074	-0.247495	1.13823	26.9333	3.29336
61081	Parus monticolus	M	3.37775	-0.0511985	1.31733	1.81085	-1.22653	1.189	24.2285	3.18753
61082	Parus monticolus	M	-0.934603	0.621707	1.1847	-0.334893	-0.809639	-2.06382	26.0594	3.26038
33460	Parus spilonotus	M	2.85132	0.736938	1.1567	1.84616	-0.149228	-0.180128	26.0174	3.25877
33461	Parus spilonotus	M	2.05602	1.66285	3.48546	1.04592	1.14308	1.46192	27.9402	3.33007
33462	Parus spilonotus	M	1.8558	1.36758	1.34311	0.774455	1.01211	1.23988	32.0562	3.46749
33463	Parus spilonotus	M	1.51011	2.36995	-0.405791	0.346042	0.373095	-0.318848	31.9877	3.46535
33464	Parus spilonotus	M	3.44623	-1.50512	4.08007	0.369814	1.2478	2.26271	28.3402	3.34428
33465	Parus spilonotus	M	1.76424	2.19476	0.757127	-0.965505	0.530538	1.89235	32.0108	3.46607
43962	Parus spilonotus	M	0.985655	1.72075	1.31402	-0.602706	-0.439536	0.749676	32.187	3.47156
48389	Parus spilonotus	M	1.73548	1.18777	1.23289	1.09728	1.7663	3.28592	32.2164	3.47248
48390	Parus spilonotus	M	2.43193	2.70323	1.16597	-0.0784304	0.745077	1.37953	30.492	3.41747
53687	Parus spilonotus	M	1.34596	2.49792	2.64261	1.82078	0.504461	-0.368186	34.6301	3.54472
55175	Parus spilonotus	M	1.20231	1.76175	1.48749	0.7066	-2.29428	0.588507	30.2086	3.40813
55178	Parus spilonotus	M	1.90026	2.65401	1.34383	-0.745227	1.88304	-0.640597	32.8824	3.49294
57664	Parus spilonotus	M	2.19494	0.0217242	0.684174	0.132715	0.325656	2.17171	31.4299	3.44776
57665	Parus spilonotus	M	2.1069	-0.892077	-0.989432	-0.182806	0.227085	0.424667	31.4162	3.44733
57667	Parus spilonotus	M	0.173499	1.22987	2.93816	-0.524503	-0.551165	3.04551	29.7219	3.39189
57669	Parus spilonotus	M	1.34544	1.8137	2.4855	-0.341362	0.724732	1.54804	32.3082	3.47532
57670	Parus spilonotus	M	1.82788	2.75154	2.8024	-0.234983	0.251476	1.31716	30.8253	3.42834
57671	Parus spilonotus	M	2.17497	-0.0188895	3.74453	0.253953	-0.694316	0.81623	31.3664	3.44574
15858	Periparus ater	F	-1.4333	-3.72031	0.200159	-4.2218	3.45932	2.08628	23.9516	3.17604
17740	Periparus ater	F	-1.23395	-5.17916	-1.15696	-3.23122	3.15255	1.09347	22.9816	3.13469
17742	Periparus ater	F	-1.30992	-5.11048	0.480525	-4.56169	3.02571	0.873071	23.8607	3.17223
29810	Periparus ater	F	-1.07028	-3.42306	0.179869	-4.4644	2.47097	1.16324	24.7431	3.20855
39083	Periparus ater	F	-3.57772	-5.48862	1.95352	-2.06018	3.34512	0.794255	25.002	3.21896
43590	Periparus ater	F	0.236114	-3.55347	-0.342423	-4.53097	0.417391	0.652973	25.6935	3.24624
43591	Periparus ater	F	-2.66088	-5.77119	0.499966	-5.30502	1.06231	0.487651	26.2588	3.268
49373	Periparus ater	F	-0.901042	-5.5901	-1.3689	-2.26205	2.67746	0.24205	24.2506	3.18844
53033	Periparus ater	F	-1.63239	-5.82209	0.248658	-3.46714	3.05255	1.49982	22.4641	3.11192
17743	Periparus ater	M	-1.95552	-4.12957	-2.39437	-3.8162	4.34777	1.34679	22.261	3.10284
29811	Periparus ater	M	-2.35737	-3.9348	0.247859	-2.47504	3.87271	2.19574	23.3102	3.14889
34275	Periparus ater	M	-2.26209	-5.7155	-1.04111	-4.54039	1.21562	0.32614	23.2654	3.14697
36056	Periparus ater	M	-1.22354	-5.18747	1.08796	-5.34753	2.66647	1.18303	22.7815	3.12595
37949	Periparus ater	M	-3.76833	-4.39648	-0.636613	-4.54105	2.6177	3.01868	22.6251	3.11906
39079	Periparus ater	M	-2.26856	-5.27962	0.30059	-3.24843	3.32567	1.28787	23.7533	3.16772
39080	Periparus ater	M	-1.90246	-6.00034	2.22723	-5.01722	4.97672	0.357163	25.842	3.252
39081	Periparus ater	M	0.15431	-6.63863	1.78524	-5.28888	2.56131	-0.0209855	25.8261	3.25139
39082	Periparus ater	M	-2.42156	-5.54206	0.0332466	-5.784	4.31921	-0.551351	27.0604	3.29807
50091	Periparus ater	M	-2.41256	-5.0197	1.7617	-4.26215	2.43476	0.386535	22.6114	3.11845
59613	Periparus ater	M	-0.282826	-2.95799	0.174921	-6.01672	2.85003	0.237125	22.6289	3.11923
61094	Periparus ater	M	-0.088554	-4.96653	1.29954	-3.85177	1.45214	1.33843	21.3183	3.05957
28921	Periparus rubidiventris	M	0.806883	-2.0552	1.06746	-2.08373	-1.85368	-0.998366	21.9708	3.08971
28924	Periparus rubidiventris	M	-0.0733876	-3.06379	-3.06626	-2.89154	-2.15889	-2.09873	24.2147	3.18696
28926	Periparus rubidiventris	M	-1.78973	-0.912718	-2.5524	-4.2805	-2.39085	-2.61058	27.8383	3.32641
28927	Periparus rubidiventris	M	0.759705	-0.304245	-1.58778	-3.88315	-2.15745	-1.33363	25.8414	3.25198
28932	Periparus rubidiventris	M	1.12058	-1.33533	-1.83482	-3.77239	-3.07712	-1.60382	22.7773	3.12576
36023	Periparus rubidiventris	M	1.89575	-2.75357	-0.846978	-3.1555	-4.12838	-2.48199	25.7787	3.24955
36024	Periparus rubidiventris	M	0.384609	-3.22411	-2.36366	-3.84542	-1.35499	-2.4969	26.2992	3.26954
36027	Periparus rubidiventris	M	0.788799	-3.00807	-1.3641	-2.79483	-3.07043	-1.21241	24.7672	3.20952
42058	Periparus rubidiventris	M	1.82024	-2.99025	-0.824138	-2.25669	-2.4995	-1.64662	25.4081	3.23507
42059	Periparus rubidiventris	M	2.03786	-3.31485	-3.82831	-1.20992	-1.57825	-1.78536	24.7337	3.20817
47348	Periparus rubidiventris	M	0.500017	-0.809616	-1.8801	-4.23889	0.0925587	-2.32101	25.8108	3.25079
47349	Periparus rubidiventris	M	1.58795	-2.5863	-1.1547	-2.24463	-3.31518	-1.30165	24.9008	3.2149
49744	Periparus rubidiventris	M	1.00571	-3.28034	-1.99497	-2.59459	-3.29231	-1.67811	23.4431	3.15458
55806	Periparus rubidiventris	M	1.78045	-2.60355	-2.62712	-4.10624	-3.08318	-2.4379	27.7699	3.32395
55807	Periparus rubidiventris	M	0.876035	-2.47743	-2.29056	-1.45116	-1.28791	-2.27705	23.9193	3.17469
59605	Periparus rubidiventris	M	1.5737	-2.63801	-3.14566	-3.1894	0.304694	-0.807742	24.1233	3.18318
59608	Periparus rubidiventris	M	-0.127975	-1.78419	-3.93951	-4.34836	-2.33163	-1.68893	25.0574	3.22117
59610	Periparus rubidiventris	M	1.45603	-2.31215	-4.27179	-2.98704	-2.91568	-1.7264	26.2562	3.2679
60344	Periparus rubidiventris	M	0.968424	-2.14335	-1.98502	-3.05184	-3.9414	-1.09483	24.5952	3.20255
61097	Periparus rubidiventris	M	0.57146	-0.947032	-3.03879	-2.96362	-2.43195	-3.54692	24.9518	3.21695
61098	Periparus rubidiventris	M	2.11235	-1.47654	-1.59853	-2.05963	-2.29837	-1.64353	23.5415	3.15877
61100	Periparus rubidiventris	M	0.682174	-3.13486	-2.94986	-3.93235	-1.92825	-2.0581	23.8825	3.17315
19643	Periparus venustulus	M	0.528391	-5.37652	7.22663	3.82431	0.490564	-0.513124	25.1112	3.22331
19647	Periparus venustulus	M	0.799675	-5.42536	5.76629	2.29401	0.642617	-0.508223	24.9155	3.21549
19649	Periparus venustulus	M	1.41518	-4.6143	2.94707	3.73649	0.247073	0.425255	25.2698	3.22961
19650	Periparus venustulus	M	1.12901	-4.67107	5.95135	1.09391	1.20861	-0.706339	25.4025	3.23485
19651	Periparus venustulus	M	-0.650077	-2.66797	3.94633	2.74226	-0.0655078	0.919527	25.3027	3.23091
19652	Periparus venustulus	M	0.672967	-2.64364	2.89459	2.09408	0.690673	-0.788489	26.4798	3.27638
20947	Periparus venustulus	M	0.447838	-4.65207	3.89454	1.21778	-0.628686	-0.876334	24.3194	3.19128
20948	Periparus venustulus	M	0.504785	-4.54417	4.00743	3.89333	2.0644	-3.496	26.6501	3.28279
20953	Periparus venustulus	M	1.91844	-2.88458	4.20102	1.08423	0.184342	-1.48195	25.4651	3.23731
20957	Periparus venustulus	M	0.248097	-4.96848	5.4099	3.67791	0.930511	-1.12312	25.0758	3.2219
20961	Periparus venustulus	M	-1.06489	-6.65186	3.30872	3.74747	0.102723	-1.24022	26.0669	3.26067
20962	Periparus venustulus	M	1.22282	-3.7134	4.93999	4.13143	0.324581	-0.249941	26.264	3.2682
20964	Periparus venustulus	M	2.21527	-4.01956	4.97414	2.45375	0.539499	-1.11381	24.9943	3.21865
20965	Periparus venustulus	M	0.00704782	-5.33839	5.34993	3.02025	0.38018	-1.829	24.5382	3.20023
20966	Periparus venustulus	M	-1.01533	-4.48924	5.72161	2.33856	-1.07722	-0.0728542	25.428	3.23585
20967	Periparus venustulus	M	-0.0782822	-5.00943	3.44789	3.6214	-0.281156	-0.633319	26.1383	3.2634
29830	Periparus venustulus	M	0.700837	-3.05217	5.46438	0.692816	-0.227542	-2.23769	24.4705	3.19747
29833	Periparus venustulus	M	0.188571	-4.31425	4.24343	0.250976	0.704565	-0.97928	25.0356	3.2203
29834	Periparus venustulus	M	1.34065	-3.69606	3.73303	1.79149	0.819487	-0.590126	25.2866	3.23028
29835	Periparus venustulus	M	-0.605384	-5.79702	4.39675	1.98926	-0.0573047	-2.65571	26.1427	3.26357
29839	Periparus venustulus	M	1.76318	-1.41262	4.47289	3.08562	0.401866	-1.44389	25.3836	3.2341
29844	Periparus venustulus	M	0.257824	-4.45864	4.00583	3.03601	-0.00178789	-1.92039	24.8915	3.21453
43586	Periparus venustulus	M	1.00853	-3.75176	2.85882	4.31632	-1.46681	-1.45253	25.1374	3.22436
43588	Periparus venustulus	M	1.07429	-4.15665	3.06976	2.4773	1.05301	0.272008	25.3838	3.23411
47346	Periparus venustulus	M	1.70101	-3.2159	4.17334	2.39929	-1.50563	-1.02585	25.1038	3.22302
62236	Periparus venustulus	M	2.27437	-4.59024	5.20506	3.57599	-0.53668	-2.24228	24.6318	3.20404
62238	Periparus venustulus	M	1.28453	-5.22052	4.82771	3.71599	-0.574984	-0.879847	27.2512	3.3051
62420	Periparus venustulus	M	1.21746	-3.16022	6.01424	4.86125	-0.944418	-2.4056	26.1137	3.26246
62421	Periparus venustulus	M	1.23632	-4.2776	5.30294	2.53021	-2.65742	-1.45719	26.5361	3.27851
62423	Periparus venustulus	M	-0.407907	-2.34837	4.74988	2.92064	-0.842465	-1.14833	25.4125	3.23524
62424	Periparus venustulus	M	-0.590655	-4.8986	5.42536	1.72645	-2.38864	-0.823747	26.2072	3.26603
62425	Periparus venustulus	M	-0.577719	-4.25847	4.92345	3.64371	-0.216635	-2.18149	29.1477	3.37237
62427	Periparus venustulus	M	0.16718	-3.27953	4.74989	1.4972	-1.21701	-0.698689	23.9813	3.17728
47361	Poecile montanus		1.52674	-3.29944	-2.09573	0.198205	-0.394765	-1.08163	26.5982	3.28084
47365	Poecile montanus		0.594088	-1.36117	-2.65331	0.0558975	3.62093	2.27223	26.2749	3.26861
47366	Poecile montanus		1.7637	-0.916535	-1.40069	1.9825	1.35023	1.90282	25.8948	3.25404
60052	Poecile montanus		2.05553	-2.49767	-1.58765	-0.0365436	0.450444	0.530303	26.2771	3.2687
36494	Poecile montanus	M	0.590231	-2.80719	-1.88513	-2.3339	2.00745	2.54411	27.9509	3.33045
36496	Poecile montanus	M	0.855411	-2.67165	-1.911	-0.729406	3.89426	1.39071	24.9228	3.21578
42060	Poecile montanus	M	-0.0698119	-3.02387	-1.97886	0.37171	1.76579	-0.298844	27.4623	3.31281
42061	Poecile montanus	M	2.591	-1.26599	-1.54152	1.16715	-0.8193	2.15392	26.4063	3.2736
42062	Poecile montanus	M	1.01955	-2.14922	-2.15706	-1.02239	1.31331	3.11192	27.4164	3.31114
43592	Poecile montanus	M	-1.20343	-1.9376	-2.23442	-0.162359	-0.276975	1.72788	26.6751	3.28373
43593	Poecile montanus	M	0.490641	-1.41947	-0.998395	1.704	2.66325	2.03898	26.5442	3.27881
47358	Poecile montanus	M	2.09825	-2.79877	-0.740315	-0.628352	1.11046	0.318275	25.3881	3.23428
47362	Poecile montanus	M	0.76552	-1.73648	-0.184637	0.773967	2.52722	1.78923	28.1866	3.33885
48875	Poecile montanus	M	0.603218	-2.78986	-2.64045	0.332471	-0.0557811	2.29305	27.3252	3.30781
48876	Poecile montanus	M	2.02647	-2.82815	-1.72124	2.59848	1.87688	2.31989	27.2159	3.3038
53022	Poecile montanus	M	1.14923	-2.87421	-2.67332	0.509031	4.0994	2.95848	29.6891	3.39078
60997	Poecile montanus	M	0.705108	-1.73232	-3.94343	0.67338	1.70457	1.8804	30.6892	3.42391
61000	Poecile montanus	M	1.29015	-2.46843	-1.15568	0.243727	1.27962	1.16227	29.7277	3.39208
61001	Poecile montanus	M	0.0605102	-1.5525	-0.779236	0.906652	1.66264	1.85968	29.5374	3.38566
61003	Poecile montanus	M	1.0041	-2.83257	-1.37331	0.541396	2.95831	1.16689	27.6207	3.31856
61004	Poecile montanus	M	-0.1945	-2.74482	-1.45683	-0.838589	1.36697	1.38031	28.4515	3.3482
61005	Poecile montanus	M	0.510865	-1.63559	0.114607	1.72231	3.04254	1.92476	27.3227	3.30772
61006	Poecile montanus	M	1.85875	-2.79664	-2.01583	0.428343	0.264149	2.09946	26.9104	3.29251
14951	Poecile palustris	M	3.82267	0.252055	-4.68128	4.00222	1.06428	-0.144893	25.6305	3.24378
14953	Poecile palustris	M	3.20553	-0.213192	-4.44135	2.56678	2.13441	0.155228	23.6308	3.16255
14954	Poecile palustris	M	1.86478	1.47806	-4.26899	2.08079	2.19214	0.749377	23.9202	3.17472
14956	Poecile palustris	M	3.35242	0.225721	-4.99389	2.88887	1.15204	-0.874876	19.0863	2.94897
14957	Poecile palustris	M	4.07557	1.97075	-3.70745	1.2603	2.03109	1.02472	21.3205	3.05967
14958	Poecile palustris	M	2.97827	-0.502025	-4.66794	3.69486	2.7536	2.78707	23.8413	3.17142
14960	Poecile palustris	M	2.01366	0.407804	-4.76708	1.6572	1.86377	1.84497	23.9232	3.17485
14965	Poecile palustris	M	2.47054	-0.144912	-4.57888	4.28494	2.89524	1.42438	26.2762	3.26866
14969	Poecile palustris	M	2.26077	-1.6533	-3.54845	2.76335	2.26041	2.09624	25.457	3.23699
14970	Poecile palustris	M	4.69522	0.205252	-4.97097	1.76655	0.091377	1.4237	24.3388	3.19207
19112	Poecile palustris	M	3.80591	-0.729862	-3.78362	3.80641	1.63171	0.198394	23.8596	3.17219
19113	Poecile palustris	M	3.15116	-0.733419	-3.37598	0.927195	2.25279	1.0942	24.175	3.18532
20499	Poecile palustris	M	2.25006	-0.607679	-5.98097	2.66722	1.67053	-1.13693	25.2156	3.22746
20500	Poecile palustris	M	2.97831	-1.67561	-4.86135	3.20063	0.222645	0.844253	26.0618	3.26047
28906	Poecile palustris	M	4.28005	-0.464067	-2.52652	3.80546	1.25777	-1.58591	24.1158	3.18287
28922	Poecile palustris	M	2.32196	-0.189922	-4.03612	1.92757	1.77193	0.479009	26.3802	3.27261
28931	Poecile palustris	M	3.75181	-0.963373	-6.04383	2.99153	3.03839	-0.165919	24.5987	3.20269
28935	Poecile palustris	M	2.16696	0.49444	-3.72123	2.73971	0.867656	-0.455609	24.3333	3.19185
28937	Poecile palustris	M	1.25457	-0.897341	-4.9302	1.85281	1.46658	-0.273688	26.3633	3.27197
34258	Poecile palustris	M	4.3926	0.615094	-5.54091	3.09654	1.3428	2.06974	24.0249	3.17909
34260	Poecile palustris	M	2.69194	1.49587	-3.4909	2.32933	0.44437	0.247716	24.0317	3.17937
34261	Poecile palustris	M	0.904934	-0.384105	-3.41224	3.33093	2.02415	0.244971	25.363	3.23329
34263	Poecile palustris	M	1.1028	-0.796015	-4.42054	1.35585	0.222571	1.03582	26.2022	3.26584
34264	Poecile palustris	M	1.07757	-0.305529	-4.36368	2.44862	1.71568	-0.848194	27.3056	3.30709
34266	Poecile palustris	M	2.99826	0.411404	-4.71212	2.71813	3.1132	-0.130377	27.1027	3.29963
34267	Poecile palustris	M	2.32829	-0.199132	-4.61158	2.86414	2.33318	1.9094	26.9523	3.29407
34268	Poecile palustris	M	3.13832	-0.488274	-5.78578	1.09488	3.48622	-0.269964	25.3128	3.23131
37950	Poecile palustris	M	1.86615	-1.00155	-5.11466	1.39669	1.10323	1.63012	23.0985	3.13977
43832	Poecile palustris	M	2.34897	0.744353	-4.09809	4.04756	0.798691	0.92973	24.9397	3.21646
45963	Poecile palustris	M	3.23619	0.309271	-5.56442	3.74018	1.20198	1.16158	25.4317	3.236
49357	Poecile palustris	M	1.29728	-0.334765	-3.17095	3.13222	1.22225	1.9288	25.5899	3.2422
49358	Poecile palustris	M	2.8543	-2.25021	-3.67837	1.13675	3.41535	0.899491	25.9453	3.25599
49362	Poecile palustris	M	0.893777	0.112541	-4.85856	3.8634	0.891072	-0.0874125	25.651	3.24458
49368	Poecile palustris	M	2.93038	-0.211095	-2.87695	1.42465	0.958104	-0.278988	28.0939	3.33555
49369	Poecile palustris	M	3.22451	-0.227677	-3.05222	4.91907	1.48937	0.161566	25.5075	3.23897
49371	Poecile palustris	M	2.07903	-0.569401	-3.53139	3.09481	2.92412	0.636237	26.3853	3.27281
49372	Poecile palustris	M	2.76706	-2.92132	-3.51778	3.85643	4.37738	0.443963	24.3877	3.19408
55538	Poecile palustris	M	2.75245	0.944173	-5.65984	4.17398	1.21672	-0.384184	23.2243	3.1452
42071	Poecile superciliosus	F	3.68712	1.19059	-0.676598	0.251561	-2.07007	0.892939	25.3719	3.23364
42073	Poecile superciliosus	F	3.03405	0.970344	-2.75523	-0.778693	-2.07244	2.14339	25.0673	3.22156
42074	Poecile superciliosus	F	3.05121	3.04446	-4.48698	0.500472	-1.95225	0.138116	24.7322	3.20811
45141	Poecile superciliosus	F	5.55666	3.64983	-2.63242	-0.41253	-2.59168	-0.738211	24.7262	3.20786
36517	Poecile superciliosus	M	4.31692	1.56859	-3.7193	-0.405372	-0.95741	1.3663	26.9437	3.29375
36519	Poecile superciliosus	M	4.35331	3.54158	-3.8972	-3.27481	-1.66952	2.01175	25.2588	3.22917
42066	Poecile superciliosus	M	2.99268	1.08325	-5.12865	-2.06645	-1.395	1.85857	25.3092	3.23117
42067	Poecile superciliosus	M	2.88432	2.20257	-3.96679	-2.5448	-1.50647	-0.324825	25.5818	3.24188
42069	Poecile superciliosus	M	0.968292	2.6297	-2.37522	-1.94442	-2.42505	0.734161	23.8794	3.17302
