# Supplementary material for: Evolution of beak morphology in the Ground Tit revealed by comparative transcriptomics
Source: Front Zool. 2017 Dec 21;14:58. doi: 10.1186/s12983-017-0245-6 (PMC5740785; doi:10.1186/s12983-017-0245-6)
Supplement: Supplementary file 4 — The description of expression abundance of the 623 DEGs. (XLS 217 kb) [file 12983_2017_245_MOESM4_ESM.xls]

## Sheet: Sheet1
The description of expression abundance of the 623 DEGs.
GeneID	Genes	Counts (P. humilis)	Counts (P. major)	Log2FC	FDR	CPM (P. humilis)	CPM (P. major)	Log2FC	FDR	TPM (P. humilis)	TPM (P. major)	Log2FC	q-NOISeq	FDR
evm.model.scaffold10071.24	ISM2	128.698	2796.27	-4.44144	1.83e-70	5.36885	129.894	-4.43128	4.38e-84	0.620318	8.24516	-3.73247	0.999873	0.000127088
evm.model.scaffold1011.2	TPD52L1	136.901	307.058	-1.16538	0.000776433	5.69689	14.3283	-1.15697	5.4e-05	2.20523	11.6032	-2.39552	0.999577	0.000423103
evm.model.scaffold10151.1	LOC107199233	762.176	179.236	2.08826	2.93e-14	31.3035	8.40263	2.09607	3.28e-16	13.8545	2.95254	2.23033	0.99976	0.000240348
evm.model.scaffold10201.17	GRIN3B	35.5722	515.423	-3.85693	3.7e-23	1.5389	24.0281	-3.85258	5.82e-30	0.614306	5.80246	-3.23964	0.999867	0.000133162
evm.model.scaffold10296.6	NIPA1	49.6469	1066.7	-4.42531	2.11e-34	2.12798	49.5727	-4.40878	6.19e-47	1.13434	11.6647	-3.36223	0.999966	3.3565e-05
evm.model.scaffold10469.1	BLVRA	432.925	1732.12	-2.00035	1.34e-17	17.8651	80.4628	-1.99285	3.43e-19	8.24309	27.528	-1.73964	0.999088	0.000911813
evm.model.scaffold10469.3	LANCL2	442.745	2714.41	-2.61609	5.98e-31	18.255	126.062	-2.60826	1.11e-37	7.96713	43.3563	-2.44411	1	0
evm.model.scaffold106.4	STS	44.9146	602.948	-3.74678	3.97e-29	1.92276	28.0704	-3.74054	3.1e-34	0.545335	3.06846	-2.4923	0.99966	0.000340348
evm.model.scaffold11113.17	LEF1	2440.65	5966	-1.2895	3.72e-10	100.345	277.085	-1.28345	5.98e-12	60.4998	143.015	-1.24116	0.999823	0.000177262
evm.model.scaffold11323.4	LOC107202713	897.993	46.7598	4.26336	3.17e-14	36.8141	2.25852	4.26834	2.42e-40	13.2603	1.85393	2.83845	1	0
evm.model.scaffold11323.8	---	3124.11	15087.9	-2.27187	8.41e-25	128.623	700.205	-2.26742	1.3e-22	61.3942	167.119	-1.4447	0.999868	0.000131937
evm.model.scaffold11460.2	TNS3	2385.02	7055.94	-1.56483	2.16e-14	98.1308	327.569	-1.55941	1.04e-14	8.95101	63.1855	-2.81947	0.999942	5.822e-05
evm.model.scaffold1155.3	CALN1	42.8189	609.342	-3.83093	4.43e-30	1.83946	28.3663	-3.82207	4.52e-37	0.618593	3.44129	-2.47589	0.999338	0.000662381
evm.model.scaffold11597.1	SHOX	73.182	798.496	-3.44773	0.000124162	3.08891	37.0926	-3.43713	8.07e-24	0.5273	6.69399	-3.66617	0.999392	0.000608251
evm.model.scaffold11642.2	UAP1L1	999.516	2778.94	-1.47523	1.03e-11	41.1085	129.078	-1.46808	8.64e-15	11.1215	32.8311	-1.56171	0.999758	0.000242112
evm.model.scaffold11670.5	NDFIP2	2433.08	5118.46	-1.07293	1.85e-06	99.8194	237.542	-1.06496	4.06e-09	50.7977	132.333	-1.38134	0.99997	3.0132e-05
evm.model.scaffold11689.21	LOC107209657	7057.92	317.384	4.47494	4.19e-87	289.613	14.8161	4.48169	3.5e-119	78.1853	21.0197	1.89515	1	0
evm.model.scaffold11689.5	LOC107214672	181.336	534.493	-1.55951	1.11e-07	7.50454	24.8961	-1.55156	1.38e-08	28.5958	87.5265	-1.61392	0.999893	0.000107369
evm.model.scaffold11766.14	FZD4	744.702	6441.96	-3.11276	1.4e-47	30.7014	299.173	-3.10635	4.99e-49	16.6741	89.9543	-2.43159	0.999846	0.000153979
evm.model.scaffold11766.15	PRSS23	483.403	2351.21	-2.2821	4.3e-24	19.8695	109.199	-2.27357	8.69e-26	12.6469	48.189	-1.92992	0.999963	3.6697e-05
evm.model.scaffold11766.32	PICALM	2029.52	4195.29	-1.04763	6.27e-07	83.3917	194.774	-1.04081	9.43e-09	20.2155	76.7357	-1.92444	0.999713	0.000286596
evm.model.scaffold11771.2	RERG	299.548	1716.28	-2.51843	5.63e-10	12.3169	79.6926	-2.50859	2.8e-17	3.68502	15.1627	-2.04079	0.999326	0.000673503
evm.model.scaffold11771.3	LOC107204566	30.8416	368.448	-3.57851	3.04e-10	1.34912	17.2069	-3.56846	2.55e-25	1.21903	15.2342	-3.64351	0.999546	0.000453838
evm.model.scaffold11771.4	CALD1	5340.2	11799.2	-1.14373	1.27e-08	219.337	547.618	-1.13731	1.48e-10	45.0102	142.129	-1.65887	0.999791	0.000209005
evm.model.scaffold11886.4	ARID5B	1904.96	7224.21	-1.92308	2.88e-11	78.3971	335.238	-1.91754	1.9e-19	14.4908	50.3863	-1.7979	0.999659	0.000340788
evm.model.scaffold12010.7	NINJ1	159.84	537.85	-1.75058	6.1e-09	6.65608	25.0396	-1.74168	9.56e-10	1.20846	11.1233	-3.20234	0.99923	0.000770354
evm.model.scaffold12228.31	ACOT9	158.223	669.826	-2.08183	4.67e-13	6.58652	31.1882	-2.07287	1.71e-14	2.56566	9.99581	-1.96199	0.99952	0.000479835
evm.model.scaffold12366.25	ANOS1	102.886	1108.55	-3.42956	2.99e-08	4.30402	51.4865	-3.42034	1.1e-31	0.812114	8.53109	-3.39298	0.999902	9.8156e-05
evm.model.scaffold12405.16	AKAP11	788.544	2334.43	-1.56581	2.94e-10	32.5382	108.482	-1.56075	8.96e-10	2.45443	13.413	-2.45017	0.999283	0.000716583
evm.model.scaffold12405.4	CNMD	1541.3	5609.97	-1.86385	1.21e-19	63.185	260.555	-1.85506	7.58e-24	39.9972	127.998	-1.67815	1	0
evm.model.scaffold12418.3	ADGRD1	48068.8	344.027	7.12644	7.54e-191	1970.26	16.0605	7.13376	5.6e-251	121.826	2.36945	5.68413	1	0
evm.model.scaffold12566.35	ATG13	1325.26	3718.7	-1.48853	2.82e-12	54.5922	172.712	-1.48328	3.69e-11	15.7953	48.3291	-1.61339	0.999886	0.000114236
evm.model.scaffold12566.62	EXT2	2277.02	6377.29	-1.4858	3.17e-13	93.4578	296.034	-1.47818	4.11e-18	28.6368	72.0237	-1.3306	0.999513	0.000487369
evm.model.scaffold12589.17	FAM63B	530.238	3431.14	-2.69398	3.08e-34	21.8231	159.34	-2.68605	1.1e-44	7.17569	24.8737	-1.79343	0.999651	0.000349142
evm.model.scaffold12589.8	TCF12	9172.19	22536.9	-1.29695	6.53e-11	377.032	1046.01	-1.29159	2.12e-11	102.928	263.043	-1.35366	0.999728	0.000271919
evm.model.scaffold12659.1	SYTL5	17.4871	119.428	-2.77178	2.5e-06	0.803818	5.63165	-2.75215	9.41e-14	0.186125	0.907472	-2.28558	0.99989	0.000109983
evm.model.scaffold12659.14	DMD	124.447	2304.8	-4.21104	1.33e-61	5.20825	107.061	-4.19947	6.26e-54	0.214727	13.6814	-5.99357	1	0
evm.model.scaffold12659.3	DYNLT3	189.66	835.408	-2.13906	2.75e-15	7.85146	38.8574	-2.13105	4.47e-17	5.36211	19.3182	-1.84909	0.999796	0.000203804
evm.model.scaffold12670.1	LOC107202444	9457.36	3200.47	1.56315	8.61e-15	387.534	148.666	1.57154	1.02e-20	482.211	236.916	1.02529	1	0
evm.model.scaffold12717.12	CRYGN	5765.33	36.5149	7.30277	8.66e-91	236.146	1.78126	7.30662	3.18e-179	79.4826	0.995441	6.31916	1	0
evm.model.scaffold12743.1	PLPPR1	990.78	206.129	2.26502	3.34e-05	40.819	9.6448	2.27016	6.36e-15	28.4957	5.13038	2.4736	0.999319	0.000680746
evm.model.scaffold12833.1	IRS4	468.502	2274.55	-2.27945	3.6e-21	19.3567	105.624	-2.27297	4.46e-20	3.27739	15.2545	-2.21862	0.999469	0.000530682
evm.model.scaffold12917.5	KIF26B	531.205	3587.48	-2.75563	1.95e-35	21.9432	166.617	-2.74952	2.03e-29	1.34781	19.8727	-3.88209	1	1e-08
evm.model.scaffold12978.35	LOC107214419	300.158	3586.47	-3.57877	3.19e-54	12.4345	166.557	-3.57096	9.55e-48	5.68454	21.8931	-1.94536	0.999297	0.000703463
evm.model.scaffold13025.16	TMEM184A	3679.42	78.5695	5.54937	2.36e-67	150.743	3.73417	5.55572	7.05e-117	14.5883	0.886375	4.04075	1	0
evm.model.scaffold13025.29	LOC107210944	169.838	495.988	-1.54614	2.88e-07	7.04339	23.117	-1.53822	5.88e-09	1.26735	21.8238	-4.10601	1	0
evm.model.scaffold13182.9	ATP2C2	109.292	274.796	-1.33017	0.000238632	4.55736	12.8329	-1.32252	1.2e-05	1.0581	8.09699	-2.93591	0.999593	0.000407399
evm.model.scaffold13284.1	GALC	502.872	1301.95	-1.37241	1.04e-08	20.7213	60.4974	-1.36482	6.64e-10	3.27902	14.975	-2.19122	0.999374	0.000626142
evm.model.scaffold13364.6	CARHSP1	1127.43	440.109	1.35711	2.57e-08	46.315	20.5123	1.3645	5.39e-10	79.8286	31.2428	1.35338	0.999946	5.3741e-05
evm.model.scaffold13422.5	NDRG1	263.383	860.148	-1.70742	1.7e-05	10.8931	39.9777	-1.69931	1.09e-10	5.38372	20.4295	-1.92398	0.999372	0.000627764
evm.model.scaffold13797.7	LOC107204300	209.483	13.8641	3.91741	1.14e-15	8.66726	0.730198	3.91105	5.44e-28	52.9189	2.81045	4.23491	1	0
evm.model.scaffold13870.23	ASCL1	219.004	56.7931	1.94717	2.38e-06	9.04855	2.72198	1.9528	2e-10	17.6682	1.93927	3.18756	1	0
evm.model.scaffold13870.29	WASHC3	630.971	2513.18	-1.99387	3.19e-19	25.987	116.736	-1.9865	1.97e-23	21.5772	62.644	-1.53767	1	0
evm.model.scaffold13870.5	ALDH1L2	2093.18	4992.48	-1.25406	1.65e-09	86.0751	231.833	-1.24796	2.87e-11	20.6517	81.2792	-1.97662	1	0
evm.model.scaffold13870.6	C1AH12orf45	906.568	2838.83	-1.64681	2.89e-14	37.2682	131.928	-1.63931	2.07e-17	36.7721	121.28	-1.72167	1	0
evm.model.scaffold13877.3	SCARF2	2029.93	4413.56	-1.12052	7.36e-08	83.3419	205.044	-1.11314	2.73e-10	17.3294	56.4457	-1.70364	0.999701	0.000298753
evm.model.scaffold13929.22	TNKS	816.989	4402.28	-2.42986	2.12e-17	33.6941	204.329	-2.42424	4.56e-24	5.60482	25.881	-2.20716	0.999348	0.000652235
evm.model.scaffold13929.30	SH3D19	442.988	1694.69	-1.93568	1.63e-16	18.2928	78.7699	-1.92868	1.11e-16	3.27666	14.4922	-2.14498	0.999427	0.000573049
evm.model.scaffold13929.5	CSGALNACT1	437.35	1574.58	-1.84811	2.97e-15	17.9846	73.1477	-1.8395	1.99e-15	7.4965	24.2932	-1.69626	0.999355	0.000644756
evm.model.scaffold14076.13	INPP4A	678.588	3027.11	-2.15733	2.02e-12	28.0016	140.522	-2.15155	2.88e-18	6.2803	28.0387	-2.15851	0.999372	0.00062824
evm.model.scaffold14076.24	LONRF2	426.282	2174.7	-2.35094	2.47e-24	17.6281	101.036	-2.34463	7.56e-20	5.66812	21.9989	-1.95649	0.999138	0.000862268
evm.model.scaffold14076.28	NPAS2	45.6331	473.132	-3.37409	1.04e-05	1.95109	22.0183	-3.36683	2.24e-20	0.642139	4.98598	-2.95692	0.999547	0.000453156
evm.model.scaffold14076.35	MAP4K4	3258.61	6733.92	-1.04719	6.39e-05	134.088	312.57	-1.04224	1.04e-06	22.6446	60.5124	-1.41807	0.999347	0.000653047
evm.model.scaffold14083.1	ADCY2	1077.66	2883.85	-1.4201	3.63e-11	44.2464	133.98	-1.41206	5.08e-14	5.03762	21.1596	-2.0705	0.999369	0.000631198
evm.model.scaffold14132.2	GJA1	5485.86	22547.4	-2.03917	1.07e-24	225.415	1046.42	-2.03318	3.49e-28	156.565	481.067	-1.61948	1	0
evm.model.scaffold14132.6	SMPDL3A	5087.81	475.466	3.41963	1.07e-54	208.738	22.1362	3.42707	2.07e-59	59.419	14.1861	2.06645	0.999943	5.7248e-05
evm.model.scaffold14200.3	SETD7	188.886	1272.96	-2.7526	1.47e-26	7.86001	59.1774	-2.7441	2.73e-22	2.91171	12.5094	-2.10308	0.999936	6.3633e-05
evm.model.scaffold14322.13	LRRFIP1	969.096	2567.46	-1.40563	6.16e-07	39.8805	119.19	-1.3988	3.42e-11	5.79643	30.9878	-2.41847	0.999661	0.000339471
evm.model.scaffold14394.5	AGO2	31.4405	1873.69	-5.89712	1.23e-86	1.37402	87.0724	-5.88648	8.69e-97	0.614738	8.81106	-3.84127	0.999907	9.2686e-05
evm.model.scaffold14394.9	SLC45A4	118.518	968.999	-3.03139	2.5e-18	4.96094	45.0379	-3.02087	5.4e-25	0.872475	7.65113	-3.13249	0.999362	0.000638023
evm.model.scaffold14456.24	TMEM181	307.704	1704.14	-2.46943	1.23e-17	12.7513	79.1509	-2.46261	9.91e-19	2.77936	19.9112	-2.84076	0.999451	0.000548809
evm.model.scaffold14456.6	ADGRG6	512.147	2938.64	-2.52052	3.62e-12	21.0417	136.396	-2.51166	7.18e-28	2.87965	30.9192	-3.42454	1	0
evm.model.scaffold14467.10	C2H8orf22	168.583	1529.91	-3.18192	1.03e-35	7.01503	71.0955	-3.17234	7.85e-37	9.24897	60.3059	-2.70493	1	0
evm.model.scaffold14467.9	SNAI2	1766.87	4590.14	-1.37734	0.000908935	72.2517	213.346	-1.36628	2e-07	66.7079	164.575	-1.30282	0.999478	0.000522269
evm.model.scaffold14509.12	RUNX1T1	862.441	4131.87	-2.2603	5.91e-26	35.5387	191.853	-2.25409	4.34e-26	13.3212	46.4982	-1.80346	0.999918	8.1705e-05
evm.model.scaffold14509.7	TMEM64	391.121	2758.54	-2.81822	3.31e-35	16.1254	128.126	-2.81023	2.44e-44	7.84727	53.9664	-2.7818	1	0
evm.model.scaffold14509.9	TMEM55A	1092.45	2354.23	-1.10769	3.48e-07	44.7943	109.318	-1.0986	2.49e-07	24.1224	65.5187	-1.44153	0.999972	2.7502e-05
evm.model.scaffold14515.5	TOMM6	717.748	279.915	1.35849	3.82e-07	29.5499	13.0884	1.36466	1.08e-07	311.061	91.7105	1.76204	0.999836	0.000164203
evm.model.scaffold14538.21	RCOR1	1212.72	3483.31	-1.52221	9.46e-13	49.8967	161.784	-1.51571	6.72e-15	14.0679	38.0399	-1.43511	0.999014	0.000985724
evm.model.scaffold14551.1	ASXL3	2783.84	6105.67	-1.13307	3.03e-08	114.245	283.468	-1.12552	2.12e-11	6.4354	31.7049	-2.3006	0.999677	0.000322704
evm.model.scaffold14551.10	LOC107200186	165.528	373.322	-1.17335	0.000323868	6.88107	17.4138	-1.16481	1.44e-05	2.01543	9.11904	-2.17779	0.999374	0.000626498
evm.model.scaffold14568.10	TEAD1	1955.63	6252.82	-1.67687	4.76e-16	80.5302	290.277	-1.67197	3.85e-14	7.49162	49.2347	-2.71633	0.999765	0.000235098
evm.model.scaffold14602.8	LHX9	537.788	73.5123	2.87098	7.03e-17	22.1708	3.49717	2.87593	1.46e-23	10.9796	1.00137	3.45479	1	0
evm.model.scaffold14602.9	NEK6	444.599	9981.58	-4.48869	1.83e-36	18.3083	463.146	-4.48064	9.36e-111	11.2952	190.846	-4.07863	1	0
evm.model.scaffold14622.13	PIP4K2A	927.834	2970.9	-1.67896	9.57e-15	38.187	137.985	-1.6721	1.65e-17	22.8497	56.5614	-1.30764	0.999576	0.000424141
evm.model.scaffold14695.46	LOC107214244	121.509	275.832	-1.18273	0.000901899	5.05457	12.8928	-1.17561	7.72e-05	1.26331	6.67833	-2.40228	0.999648	0.000352218
evm.model.scaffold14713.2	---	3591.32	10509.9	-1.54916	1.33e-14	147.572	487.767	-1.54291	2.82e-17	67.5695	136.599	-1.01551	0.999397	0.000602761
evm.model.scaffold14755.23	ADARB2	52.2809	201.555	-1.94682	6.23e-06	2.22675	9.4369	-1.93862	5.84e-10	0.5	1.79138	-1.84107	0.999371	0.000629342
evm.model.scaffold14755.9	UBE3C	700.267	1571.99	-1.16661	6.33e-07	28.8861	73.0489	-1.16081	1.97e-06	4.47924	16.6984	-1.89839	0.999364	0.000635903
evm.model.scaffold14806.1	PPFIA2	1155.77	2904	-1.32919	9.34e-10	47.6064	134.926	-1.3236	2.53e-09	3.62051	22.7484	-2.6515	0.999983	1.6635e-05
evm.model.scaffold14806.15	CSRP2	6105.73	14896.8	-1.28677	6.33e-11	250.097	691.566	-1.27785	1.83e-13	385.371	1120.5	-1.53983	1	0
evm.model.scaffold14806.16	ZDHHC17	840.461	2099.16	-1.32056	4.08e-09	34.6224	97.4975	-1.31417	1.92e-09	7.99042	21.9402	-1.45723	0.999368	0.000631517
evm.model.scaffold14896.11	CAMTA1	654.815	2676.71	-2.0313	2.61e-14	27.0415	124.286	-2.02611	1.84e-14	2.50856	12.3224	-2.29635	0.99933	0.000669778
evm.model.scaffold15019.20	MKX	232.777	808.99	-1.79718	8.14e-10	9.59815	37.6611	-1.78846	7.29e-10	2.91642	15.7514	-2.43321	0.99994	5.9645e-05
evm.model.scaffold15019.5	NRP1	1674.45	4413.97	-1.39839	2.1e-11	68.8189	204.987	-1.39155	6.89e-15	9.7335	40.4815	-2.05623	0.999902	9.8378e-05
evm.model.scaffold15096.24	SH3PXD2A	728.357	7482.68	-3.36084	8.7e-55	30.0625	347.338	-3.35538	3.72e-42	4.9672	24.4803	-2.30112	0.999342	0.000658029
evm.model.scaffold15096.3	ADRA2A	754.409	3269.14	-2.11549	3.91e-22	31.1419	151.828	-2.1105	2.12e-16	16.413	50.4356	-1.61961	0.999338	0.000661774
evm.model.scaffold15324.10	NEK5	2169.86	184.303	3.55745	3.48e-12	88.8398	8.63136	3.567	8.47e-38	16.4348	1.84824	3.15253	0.999784	0.000216386
evm.model.scaffold15324.6	MRPS31	1366.45	3570.23	-1.38559	6.6e-11	56.1913	165.811	-1.37887	2e-13	15.372	72.3642	-2.23497	1	0
evm.model.scaffold15407.18	ZEB2	1277.62	5328.15	-2.06017	3.99e-23	52.4541	247.394	-2.05225	2.81e-32	10.8887	40.1549	-1.88274	1	0
evm.model.scaffold15407.20	ARHGAP15	155.345	711.336	-2.19506	8.25e-15	6.44228	33.102	-2.18725	4.24e-16	1.86436	11.1643	-2.58214	0.999372	0.00062751
evm.model.scaffold15411.14	PROSER2	120.373	703.466	-2.54697	2.51e-18	5.02192	32.7521	-2.53821	1.12e-21	1.17212	9.3828	-3.0009	1	3.32e-07
evm.model.scaffold15415.4	KCNQ3	66.6547	412.17	-2.62846	4.24e-14	2.82442	19.2185	-2.616	2.46e-19	0.501275	2.89098	-2.52788	0.9995	0.000499797
evm.model.scaffold1543.2	C26H1orf116	2892.74	25.516	6.82489	2.06e-31	118.428	1.26814	6.83117	1.05e-101	2.24527	0.207044	3.43888	0.999556	0.000444071
evm.model.scaffold15458.9	LOC107200525	109.714	1065.75	-3.28005	2.31e-32	4.59255	49.5403	-3.26948	2.87e-34	2.4493	13.6853	-2.48218	0.999355	0.00064527
evm.model.scaffold15572.7	BCL2	83.6625	1490.1	-4.15468	9.34e-34	3.52085	69.2156	-4.14329	2.14e-54	2.27894	17.2731	-2.92209	0.99983	0.000170123
evm.model.scaffold15572.8	KDSR	627.621	2295.2	-1.87066	8e-17	25.8754	106.617	-1.86388	6.34e-18	9.61013	32.5921	-1.7619	0.999019	0.000980614
evm.model.scaffold15649.24	TCP11L1	789.43	2149.1	-1.44485	8.77e-11	32.4714	99.809	-1.43732	5.76e-13	6.85979	27.5373	-2.00515	0.999653	0.000347079
evm.model.scaffold15732.17	LOC107211130	65735.6	21565.3	1.60796	6.68e-11	2699.05	1001.25	1.61416	7.44e-21	7981.02	2979.27	1.42162	1	0
evm.model.scaffold15797.5	TRABD	509.104	1947	-1.93522	3.94e-17	21.0081	90.4616	-1.92829	7.27e-18	6.33174	25.1627	-1.99061	0.999834	0.00016579
evm.model.scaffold15969.4	ADIPOR2	930.293	3403.82	-1.8714	4.04e-18	38.327	158.07	-1.86529	2.78e-18	19.4686	56.8929	-1.5471	0.999823	0.000176849
evm.model.scaffold16032.1	RUVBL2	6147.8	2609.17	1.23648	8.09e-05	252.629	121.228	1.24223	2.94e-11	153.561	50.2769	1.61085	0.999947	5.3094e-05
evm.model.scaffold16153.17	ATF7	169.48	713.5	-2.07379	1.88e-13	7.0408	33.2241	-2.06531	3.51e-15	0.944597	6.97923	-2.8853	0.99933	0.000670264
evm.model.scaffold16153.19	ATP5G2	2347.25	1122.95	1.06368	1.5e-06	96.1836	52.229	1.07245	1.16e-07	243.406	96.3638	1.3368	1	0
evm.model.scaffold16153.6	COL2A1	8086.2	17949.6	-1.15042	0.000108463	331.424	833.962	-1.14223	7.76e-10	48.271	151.64	-1.65142	0.999987	1.3361e-05
evm.model.scaffold1617.41	DRP2	2729.22	113.868	4.58305	1.94e-75	111.914	5.37358	4.58944	4.54e-88	8.35649	0.75614	3.46617	1	0
evm.model.scaffold16291.12	SMARCAL1	27033.2	882.954	4.93625	3.08e-19	1105.88	41.0836	4.94605	2.41e-109	184.558	10.571	4.12589	1	0
evm.model.scaffold16291.15	TNS1	361.96	2315.68	-2.67753	8.22e-31	14.9643	107.597	-2.67002	5.77e-31	1.85545	14.2437	-2.94049	0.999348	0.000651612
evm.model.scaffold16291.8	TMEM169	260.39	2126.38	-3.02965	8.13e-37	10.784	98.7988	-3.02121	8.45e-40	7.25247	24.0994	-1.73245	0.999345	0.00065524
evm.model.scaffold16315.2	KCNMB4	16.5285	207.046	-3.64692	1.77e-13	0.760886	9.70173	-3.64236	1.29e-22	0.5	10.6381	-4.41117	1	0
evm.model.scaffold16370.2	TROVE2	123.368	3984.84	-5.01348	1.18e-90	5.15416	185.039	-5.0021	7.67e-105	0.925046	17.9039	-4.27461	0.999784	0.000216292
evm.model.scaffold16406.14	HMGB2	29831.1	14537.1	1.03708	1.69e-07	1222.11	674.996	1.04561	4.15e-10	1737.23	856.167	1.02083	1	0
evm.model.scaffold1651.13	DPY19L4	1512.16	4960.31	-1.71382	1.05e-14	62.2555	230.254	-1.70823	7.88e-16	17.6771	44.6396	-1.33644	0.999103	0.000896907
evm.model.scaffold1651.9	LOC107200034	116.482	2003.24	-4.10415	1.03e-21	4.87935	93.0071	-4.0928	3.69e-46	2.27072	16.1316	-2.82867	0.999819	0.000181249
evm.model.scaffold1652.9	GNA13	280.335	2724.8	-3.28093	1.85e-44	11.6187	126.56	-3.27302	2.06e-39	6.65839	23.398	-1.81314	0.999391	0.000609006
evm.model.scaffold1661.3	PASD1	117.258	669.613	-2.51364	1.64e-17	4.89397	31.1574	-2.50472	7.38e-21	0.23443	2.3924	-3.35123	0.999484	0.000515523
evm.model.scaffold16665.4	TELO2	15123.5	1079.26	3.80868	9.07e-72	619.69	50.1588	3.81708	8.43e-90	46.9134	12.4553	1.91324	0.999539	0.000460825
evm.model.scaffold16881.2	INPP5J	127.318	323.617	-1.34586	7.56e-05	5.29072	15.108	-1.3385	7.23e-06	0.80933	4.7657	-2.55789	0.999939	6.1385e-05
evm.model.scaffold16901.1	LOC107199246	3314.08	1190.04	1.47759	3.54e-12	135.982	55.3524	1.48494	2.03e-15	262.915	43.7541	2.58711	1	0
evm.model.scaffold16903.8	ZBTB47	645.645	2027.84	-1.65113	2.91e-13	26.601	94.2176	-1.64408	3.03e-15	6.17043	21.4066	-1.79461	0.999354	0.000645692
evm.model.scaffold16940.3	KCNK17	120.432	495.736	-2.04136	5.08e-11	5.01592	23.1022	-2.03371	1.4e-13	1.24474	8.19265	-2.71848	0.999383	0.000617237
evm.model.scaffold17066.15	PURG	21.3197	1042.67	-5.61196	1.29e-62	0.960109	48.4787	-5.59628	9.99e-70	0.462943	4.8942	-3.40216	0.999678	0.000322057
evm.model.scaffold17145.1	PLCB4	518.023	1422.3	-1.45714	7.1e-10	21.3413	66.1088	-1.44958	1.12e-11	4.60664	15.0371	-1.70674	0.999467	0.000533475
evm.model.scaffold17145.5	PRSS35	149.719	2233.93	-3.89925	8.63e-55	6.24217	103.75	-3.88885	4.84e-53	4.66301	24.6875	-2.40445	1	1.61e-07
evm.model.scaffold17157.4	TRIM14	214.457	545.342	-1.34647	4.61e-06	8.90252	25.414	-1.33878	2.47e-06	1.85843	14.0197	-2.9153	0.999751	0.000249488
evm.model.scaffold1735.1	LOC107214748	6819.27	193.986	5.13559	1.44e-44	279.24	9.09456	5.14359	1.55e-120	51.3659	2.08808	4.62056	1	0
evm.model.scaffold1735.32	PPP1R12B	809.081	3009.62	-1.89522	1.67e-09	33.3438	139.702	-1.889	1.02e-16	4.73892	33.4066	-2.8175	0.999814	0.000185819
evm.model.scaffold1735.41	RABIF	123.606	1699.15	-3.78099	3.66e-48	5.15331	78.9495	-3.77224	4.12e-56	5.23624	34.1716	-2.70619	0.999891	0.000108541
evm.model.scaffold17397.27	APBB2	315.968	4089.28	-3.69399	1.96e-58	13.0888	189.929	-3.68655	4.93e-48	4.06281	39.1261	-3.26758	1	1e-09
evm.model.scaffold17397.36	SHISA3	244.338	54.0584	2.17629	5.08e-08	10.0996	2.59407	2.18197	1.5e-13	11.1046	1.38018	3.00822	1	1e-09
evm.model.scaffold17424.11	TBC1D14	833.152	2906.88	-1.80282	8.02e-07	34.297	134.913	-1.79586	1.08e-16	9.33603	31.5195	-1.75537	0.999469	0.00053093
evm.model.scaffold17424.12	KIAA0232	628.343	2865.51	-2.18917	6.11e-23	25.9423	133.088	-2.18352	1.34e-18	5.5932	19.2372	-1.78215	0.999194	0.000806086
evm.model.scaffold17424.3	HTRA3	317.761	974.875	-1.61728	2.36e-10	13.1249	45.3549	-1.60949	1.15e-11	3.10585	21.8407	-2.81396	1	0
evm.model.scaffold17447.11	LOC107199792	4241.21	1453.89	1.54456	5.54e-07	173.648	67.5619	1.55395	2.26e-15	703.016	254.128	1.468	1	0
evm.model.scaffold17525.1	ITCH	6248.74	1283.28	2.28373	5.57e-28	255.983	59.665	2.29238	6.23e-37	31.6771	11.2966	1.48755	0.999618	0.00038182
evm.model.scaffold17572.22	MBNL2	916.335	1872.11	-1.03072	5.7e-06	37.7105	86.9648	-1.02384	8.14e-07	4.62245	22.4936	-2.28279	0.999832	0.000168207
evm.model.scaffold17726.2	L3MBTL3	1241.28	2510.24	-1.01599	3.73e-06	51.0483	116.594	-1.0092	2.05e-07	5.72001	39.9607	-2.80449	1	1.99e-07
evm.model.scaffold17755.2	GABARAPL1	1142.89	8498.89	-2.89458	2.43e-43	47.0517	394.449	-2.8883	5.42e-46	61.0655	164.479	-1.42948	0.999886	0.000114479
evm.model.scaffold17757.1	LOC107202637	410.104	2367.88	-2.52954	1.53e-28	16.8862	110.033	-2.52151	1.6e-33	6.24884	25.5671	-2.03263	0.999888	0.000112399
evm.model.scaffold17818.5	PALLD	3267.32	7586.62	-1.21535	2.16e-09	134.177	352.225	-1.2085	9.94e-13	17.6736	61.7547	-1.80496	1	1e-09
evm.model.scaffold17818.8	SPOCK3	1499.81	4106.69	-1.45319	9.08e-07	61.6545	190.585	-1.44632	2.46e-13	33.4121	72.112	-1.10987	0.999489	0.000510967
evm.model.scaffold18017.8	GPD1L	284.347	1341.54	-2.23816	4.04e-12	11.7801	62.3206	-2.2307	7.6e-17	5.22111	22.3996	-2.10105	0.999659	0.000340968
evm.model.scaffold18025.5	NTN4	129.236	551.463	-2.09326	5.03e-12	5.38431	25.6776	-2.08464	3.51e-15	1.02383	7.10757	-2.79538	0.999948	5.2218e-05
evm.model.scaffold18156.5	NRIP2	217.689	960.997	-2.14226	1.05e-13	9.01847	44.6677	-2.13387	3.94e-17	1.75808	9.23126	-2.39253	0.999338	0.000662124
evm.model.scaffold18177.23	PATL2	5633.19	23.3849	7.91223	1.35e-170	231.002	1.17234	7.91079	5.72e-207	37.5101	0.367414	6.67373	1	0
evm.model.scaffold1821.26	RBMS1	1441.78	6790.81	-2.23573	3.43e-27	59.2793	315.234	-2.22889	7.59e-35	34.5739	82.5222	-1.2551	0.999361	0.000639323
evm.model.scaffold18267.4	ERMP1	374.12	1254.5	-1.74555	1.38e-12	15.483	58.3077	-1.73927	2.17e-10	3.43405	13.0042	-1.921	0.999283	0.000716912
evm.model.scaffold18286.26	SLCO2A1	88.5742	1349.98	-3.9299	3.31e-46	3.73123	62.7612	-3.91687	4.19e-42	0.764128	11.4884	-3.91021	0.999818	0.000182037
evm.model.scaffold18286.59	SLC35G2	1343.91	414.795	1.69596	2.57e-05	55.0588	19.3521	1.70507	9.49e-12	37.6141	6.10721	2.62269	0.999942	5.8177e-05
evm.model.scaffold18286.9	DTYMK	3073.92	1222.28	1.3305	5.14e-10	126.035	56.8218	1.33866	3.84e-13	147.619	43.9772	1.74706	1	0
evm.model.scaffold18321.19	LCP1	163.729	479.106	-1.54904	3.34e-07	6.7832	22.3122	-1.54087	1.03e-07	2.22259	8.89211	-2.00028	0.999332	0.000668339
evm.model.scaffold18321.36	LOC107211503	445.495	2661.75	-2.57889	2.19e-30	18.3186	123.665	-2.57056	1.09e-33	3.98434	22.8516	-2.51988	0.999986	1.4192e-05
evm.model.scaffold18321.41	KPNA3	1575.71	4739.73	-1.58881	1.51e-13	64.897	220.045	-1.5837	1.17e-12	29.6267	73.1563	-1.30408	0.999371	0.000628956
evm.model.scaffold183313.1	IER3IP1	158.94	1825.45	-3.5217	1.98e-44	6.60714	84.7862	-3.51261	1.87e-49	0.5	47.4339	-6.56785	1	0
evm.model.scaffold18392.10	AKAP14	1369.78	22.6509	5.91823	1.45e-26	56.1253	1.13698	5.92079	3.12e-74	66.6905	0.30784	7.75916	1	0
evm.model.scaffold18392.11	UPF3B	36102.4	1028.84	5.133	8.58e-14	1476.11	47.8522	5.14339	1.55e-103	225.458	31.9195	2.82035	1	0
evm.model.scaffold18392.7	TMEM255A	143.009	960.656	-2.74791	6.28e-24	5.94164	44.6592	-2.73991	1.28e-25	3.65252	13.1265	-1.84552	0.999374	0.000626471
evm.model.scaffold18450.20	GRHL2	286.98	1620.3	-2.49724	6.84e-25	11.8712	75.2687	-2.48911	2.16e-26	1.91584	15.1592	-2.98415	0.999998	1.783e-06
evm.model.scaffold18450.4	LRP12	906.393	2087.57	-1.20362	7.36e-08	37.294	96.9781	-1.19657	1.9e-09	8.87006	26.7845	-1.59438	0.999368	0.000631865
evm.model.scaffold18561.11	LOC107200237	189.662	1241.17	-2.71019	6.17e-26	7.86691	57.7106	-2.70165	1.2e-29	2.21443	17.8009	-3.00695	0.999908	9.213e-05
evm.model.scaffold18561.14	OXSR1	938.621	3120.17	-1.73301	1.42e-15	38.6971	144.957	-1.72764	1.93e-13	13.9119	48.2909	-1.79543	0.999589	0.000410819
evm.model.scaffold18561.5	CTDSPL	640.614	4159.36	-2.69883	2.58e-35	26.3949	193.153	-2.6916	9.09e-43	12.3092	53.9952	-2.13309	1	0
evm.model.scaffold18597.10	INPP5A	884.23	2904.12	-1.71561	6.86e-09	36.3494	134.802	-1.7079	1.89e-17	11.8674	46.9703	-1.98474	0.999867	0.000133005
evm.model.scaffold18712.3	NUDT5	1710.18	593.448	1.52695	1.86e-09	70.0918	27.6373	1.53569	1.1e-12	134.899	21.4118	2.6554	1	0
evm.model.scaffold18778.15	ETV1	1381.9	3680.1	-1.41309	2.53e-11	56.8276	170.897	-1.4064	8.85e-14	21.8632	61.8307	-1.49982	0.999774	0.000225731
evm.model.scaffold18864.10	BAHD1	144.808	608.387	-2.07085	2.63e-12	6.03951	28.3254	-2.06149	2.31e-13	1.25471	6.51007	-2.37532	0.999945	5.4544e-05
evm.model.scaffold18864.8	DISP2	80.069	325.386	-2.02284	2.05e-08	3.37143	15.1863	-2.01265	9.02e-13	0.543396	4.63184	-3.09151	1	1.5e-08
evm.model.scaffold18908.1	ANXA1	85.6369	605.489	-2.8218	4.38e-06	3.58527	28.1594	-2.81411	6.76e-17	1.58288	26.3736	-4.05848	1	0
evm.model.scaffold18915.113	RPL19	33909.9	15737	1.10754	5.25e-06	1388.48	731.173	1.11654	7.44e-09	2504.22	1246.83	1.0061	1	0
evm.model.scaffold18915.22	LOC107215223	875.724	328.302	1.41545	3.86e-08	35.9819	15.3272	1.42289	1.27e-09	189.274	20.1504	3.2316	1	0
evm.model.scaffold18915.64	LOC107215137	962.777	3878.54	-2.01024	7.94e-19	39.3526	180.127	-1.99802	3.58e-11	36.3954	105.506	-1.5355	0.999792	0.000207856
evm.model.scaffold19098.16	FGF13	3386.55	191.865	4.14166	1.06e-68	139.042	8.99901	4.14723	9.41e-76	11.3323	3.71333	1.60965	0.999579	0.000420832
evm.model.scaffold19184.3	SRSF10	3435.8	8838.12	-1.36309	1.68e-11	141.234	410.218	-1.35716	4.68e-13	35.9239	136.42	-1.92504	1	0
evm.model.scaffold19336.2	KLHL33	14773.8	8.72659	10.7253	4.7e-255	605.286	0.491195	10.7127	1.42e-302	28.6919	0.197105	7.18553	1	0
evm.model.scaffold19336.3	LOC107215338	190.198	21.7964	3.12534	5.77e-06	7.85921	1.09861	3.12512	6.22e-17	1.60847	0.138312	3.53969	1	1e-09
evm.model.scaffold19343.8	ERICH3	2275.19	69.511	5.0326	8.19e-10	93.0589	3.31209	5.04106	3.28e-62	4.39423	0.495709	3.14804	0.999465	0.000535145
evm.model.scaffold1937.5	SMG7	1804.59	3791.21	-1.07099	4.98e-07	74.2666	176.107	-1.06545	3.14e-07	11.5571	34.0609	-1.55934	0.999366	0.000634297
evm.model.scaffold19376.21	PLPP5	65.2757	1557.45	-4.57649	1.55e-60	2.75401	72.4131	-4.5714	1.41e-58	1.59835	11.3891	-2.833	0.999952	4.8406e-05
evm.model.scaffold19378.8	ELMOD2	1540.17	6950.75	-2.17408	4.74e-26	63.2604	322.635	-2.1666	1.67e-35	24.9452	67.8413	-1.4434	0.999667	0.000332948
evm.model.scaffold19462.5	NAA30	640.858	2507.48	-1.96816	1.23e-18	26.4404	116.466	-1.962	3.09e-17	11.6287	31.3804	-1.43217	0.999945	5.5032e-05
evm.model.scaffold194898.1	SLC6A9	146.964	593.649	-2.01415	1.08e-11	6.12452	27.6508	-2.00501	2.58e-13	1.68954	9.29918	-2.46047	0.999099	0.000901409
evm.model.scaffold19511.1	GRAMD3	648.227	3629.38	-2.48515	8.89e-30	26.7675	168.583	-2.47978	1.23e-22	14.1863	57.1126	-2.00931	0.999924	7.626e-05
evm.model.scaffold1953.10	ARHGEF16	273.447	1514.04	-2.46907	1.36e-07	11.3284	70.4349	-2.46171	1.56e-19	4.10056	20.4461	-2.31793	0.999569	0.000430969
evm.model.scaffold1953.14	HES5	1656.85	188.888	3.13284	1.97e-06	68.2211	8.85656	3.13689	1.93e-31	117.764	17.2325	2.77269	0.999689	0.00031103
evm.model.scaffold1953.15	LOC107213496	627.86	66.0531	3.24874	8.36e-12	25.8822	3.1576	3.251	2.25e-21	50.0988	2.23235	4.48814	1	0
evm.model.scaffold1954.7	LOC107205238	272.666	751.209	-1.46208	5.88e-08	11.2752	34.9493	-1.45409	3.05e-09	3.7792	17.8357	-2.23861	0.999659	0.00034115
evm.model.scaffold19544.2	FIBIN	141.692	9108.33	-6.00635	1.17e-54	5.89611	423.157	-5.99755	1.54e-158	12.0737	113.793	-3.23647	1	0
evm.model.scaffold19568.2	KCTD12	91.9865	7794.69	-6.40493	2.65e-86	3.86005	361.738	-6.39422	1.16e-171	2.33122	112.458	-5.59216	1	0
evm.model.scaffold19599.20	CIART	1236.89	122.785	3.33251	7.31e-11	50.6758	5.78363	3.34112	1.55e-33	30.803	3.72835	3.04646	1	0
evm.model.scaffold19709.12	ACAP2	1965.31	4239.66	-1.10919	1.14e-07	80.7004	196.844	-1.10181	2.98e-10	16.3771	36.599	-1.16012	0.99932	0.000679527
evm.model.scaffold19750.29	FGF17	587.378	10.3245	5.83015	1.14e-15	24.2343	0.472636	6.12412	9.09e-53	45.9051	0.382492	6.90708	1	0
evm.model.scaffold19776.29	NEK9	2000.42	5587.86	-1.48199	7.71e-13	82.2864	259.441	-1.47609	2.01e-14	22.8403	66.6266	-1.54451	0.9998	0.000200384
evm.model.scaffold19776.44	CIPC	587.315	1750.3	-1.5754	8.13e-12	24.2094	81.3426	-1.5684	3.41e-13	9.59589	26.7349	-1.47824	0.999112	0.00088755
evm.model.scaffold19910.5	RFLNB	221.28	1369.78	-2.63	7.54e-26	9.14472	63.6902	-2.62211	7.18e-28	5.74395	22.9775	-2.00011	0.999281	0.000719244
evm.model.scaffold19911.25	CACNA1G	1447.95	3832.51	-1.40428	2.66e-11	59.5103	177.982	-1.39724	1.32e-14	4.28095	14.6044	-1.7704	0.999421	0.000579432
evm.model.scaffold20000.1	TMEM261	586.047	257.454	1.1867	0.000165812	24.0653	12.0336	1.19534	9.42e-06	166.624	56.8781	1.55065	0.999466	0.000534492
evm.model.scaffold20113.1	VGLL3	15.211	425.781	-4.80692	2.43e-14	0.707643	19.8309	-4.79782	6.92e-36	0.5	3.99921	-2.99971	0.999893	0.000106631
evm.model.scaffold20113.15	IGSF3	1529.52	3959.49	-1.37223	7.83e-11	62.9237	183.903	-1.36606	2.37e-12	13.1255	44.6959	-1.76777	0.999874	0.000125568
evm.model.scaffold20113.49	SERPINH1	5298.18	15886.4	-1.58422	1.9e-15	217.799	737.492	-1.57867	6.55e-17	138.651	327.448	-1.2398	1	2.64e-07
evm.model.scaffold20113.51	FCHSD2	576.536	1438.02	-1.3186	3.13e-05	23.7689	66.791	-1.31169	3.61e-08	3.08092	17.9382	-2.5416	0.999428	0.000572357
evm.model.scaffold20113.8	GJA5	148.461	1160.6	-2.96671	1.51e-09	6.19064	54.0124	-2.95761	4.01e-24	3.69364	20.0612	-2.4413	0.999883	0.000117149
evm.model.scaffold20140.1	NECAP1	765.599	3030.05	-1.98468	9.28e-20	31.525	140.731	-1.97765	1.01e-23	29.2666	60.6859	-1.0521	0.999348	0.00065184
evm.model.scaffold20140.14	PHC1	933.644	2040.2	-1.12777	5.33e-07	38.4386	94.7902	-1.12123	7.87e-08	8.18614	26.333	-1.68562	0.999257	0.00074271
evm.model.scaffold20140.3	FOXJ2	866.631	3007.82	-1.79523	1.5e-16	35.6898	139.657	-1.78862	8.34e-18	13.6248	42.5721	-1.64367	0.999368	0.000631965
evm.model.scaffold20213.3	IL15RA	176.545	439.618	-1.31621	2.45e-05	7.31304	20.5085	-1.30836	4.62e-06	0.5	4.8378	-3.27435	0.999974	2.5754e-05
evm.model.scaffold20308.21	EPYC	366.801	951.978	-1.37593	0.000882284	15.0726	44.2381	-1.36608	3.83e-06	13.0348	43.9483	-1.75344	0.999802	0.000197716
evm.model.scaffold20308.6	PLXNC1	657.208	2229.42	-1.76225	3.51e-11	27.1179	103.527	-1.75635	7.29e-13	3.13806	15.8829	-2.33953	0.999353	0.00064725
evm.model.scaffold20315.11	AGBL5	5738.99	613.535	3.22558	3.43e-50	235.15	28.5647	3.23396	8.88e-67	20.6177	5.95915	1.79071	0.999597	0.000403429
evm.model.scaffold20343.46	ERN2	3532.07	48.6801	6.18104	1.02e-118	144.908	2.34905	6.18283	1.02e-120	7.19879	0.644997	3.48039	0.999792	0.00020844
evm.model.scaffold20347.3	LOC107198831	1809.78	721.766	1.32621	4.58e-09	74.308	33.6264	1.33323	6.89e-09	63.094	17.375	1.86049	0.999752	0.000248327
evm.model.scaffold20421.2	SEMA3D	2132.98	4980.94	-1.22355	2.69e-09	87.4802	231.272	-1.21531	1.63e-12	25.0759	57.2828	-1.1918	0.99966	0.000340358
evm.model.scaffold20604.13	SNX9	1116.48	2458.23	-1.13867	2.16e-07	45.9157	114.154	-1.13167	1.06e-08	14.0947	40.0748	-1.50754	0.999337	0.000663073
evm.model.scaffold20731.1	CMTR1	1100.85	3503.51	-1.67018	6.44e-15	45.336	162.663	-1.6642	8.83e-15	11.225	44.5903	-1.99001	0.999884	0.000115704
evm.model.scaffold20801.1	COPE	1572.88	354	2.15159	3.44e-07	64.7158	16.5225	2.15693	1.3e-19	121.234	35.618	1.76712	0.999607	0.000393146
evm.model.scaffold20892.13	SNAP23	904.425	3245.75	-1.84348	1.01e-13	37.2913	150.691	-1.83804	1.49e-14	15.5093	56.2517	-1.85876	0.999854	0.000146405
evm.model.scaffold20892.27	LOC107205487	158.281	885.852	-2.48457	5.55e-07	6.58052	41.2497	-2.4761	6.19e-19	2.2411	16.8375	-2.90941	0.999869	0.000131113
evm.model.scaffold20892.30	PAPLN	237.933	1214.93	-2.35224	1.94e-20	9.86173	56.4932	-2.344	3.3e-21	0.789676	9.4842	-3.58619	0.999937	6.3178e-05
evm.model.scaffold21028.29	WNT5A	1801.34	12615.6	-2.80807	4.43e-22	73.9577	586.058	-2.80057	3.29e-53	48.0559	148.607	-1.62872	1	0
evm.model.scaffold21079.20	ELOVL5	1132.04	2936.33	-1.37508	1.59e-10	46.5091	136.321	-1.36741	1.1e-12	24.1763	75.9462	-1.65138	0.999913	8.7462e-05
evm.model.scaffold21159.2	ARID4A	11399.7	1825.08	2.64296	4.15e-34	466.926	84.8366	2.65165	1.81e-48	50.8736	17.0414	1.57788	0.999664	0.000336196
evm.model.scaffold21190.7	EPHA4	2400.65	7984.4	-1.73376	1.39e-08	98.7646	370.487	-1.72824	2.05e-16	21.2764	58.5084	-1.45939	0.999396	0.000604339
evm.model.scaffold21243.13	CZH9orf3	200.803	1866.57	-3.21654	8.18e-39	8.34091	86.7072	-3.20748	4.09e-38	1.87334	22.469	-3.58425	1	0
evm.model.scaffold21266.8	PXDC1	237.391	1477.24	-2.63757	1.55e-26	9.81538	68.639	-2.62941	1.17e-30	9.19871	45.6379	-2.31073	0.999997	3.261e-06
evm.model.scaffold21272.3	FOXO3	288.48	2552.89	-3.14559	7.6e-41	11.9604	118.579	-3.13826	4.82e-32	7.3671	30.851	-2.06615	0.999766	0.000234363
evm.model.scaffold21272.9	CD164	982.096	7982.35	-3.02288	2.39e-46	40.4541	370.513	-3.01665	2.05e-47	21.6688	150.54	-2.79645	1	0
evm.model.scaffold21284.51	PALMD	93.9618	497.205	-2.4037	4.83e-14	3.9322	23.1815	-2.3961	2.06e-16	0.524423	6.58332	-3.65001	0.999559	0.000440906
evm.model.scaffold21392.1	CUNH19orf53	1924.82	449.983	2.09678	8.62e-20	78.9367	20.9888	2.10462	1.67e-21	401.615	29.699	3.75733	1	0
evm.model.scaffold21399.3	NCAN	1034.12	181.246	2.51238	7.45e-22	42.4413	8.4869	2.52077	6.57e-18	6.87828	1.36495	2.33319	0.99938	0.000619748
evm.model.scaffold21415.29	LOC107214599	3417.94	94.8664	5.17109	2.07e-19	139.89	4.4903	5.17903	3.61e-88	57.2725	1.45698	5.29679	1	0
evm.model.scaffold21415.41	CRABP2	9294.74	4137.89	1.16752	2.34e-05	381.722	192.335	1.17361	2.77e-09	1061.32	189.525	2.4854	1	0
evm.model.scaffold21415.44	MRPL24	4164.57	1626.57	1.35633	9.47e-11	170.684	75.6127	1.36468	4.23e-14	250.008	109.77	1.18749	1	0
evm.model.scaffold21415.8	PMVK	4931.88	2250.9	1.13164	0.000105014	201.934	104.642	1.14086	1.1e-08	376.882	145.505	1.37304	1	0
evm.model.scaffold21415.80	ENSA	664.569	85.0036	2.96682	6.72e-19	27.3756	4.0311	2.9718	1.75e-26	80.9536	29.6926	1.44699	0.999596	0.000403571
evm.model.scaffold21455.4	AQP4	27.9068	203.184	-2.8641	6.71e-10	1.22632	9.51163	-2.85873	4.83e-16	0.546844	2.73764	-2.32373	0.999373	0.000627195
evm.model.scaffold21494.9	UBP1	2608.21	6034.63	-1.2102	4.16e-09	107.214	280.178	-1.20401	5.13e-11	33.8656	117.24	-1.79158	0.999884	0.000115921
evm.model.scaffold21507.32	PCGF5	46.2329	972.559	-4.39479	3.98e-46	1.98372	45.2119	-4.38128	2.16e-50	0.46675	4.37393	-3.22821	1	0
evm.model.scaffold21507.58	ANTXRL	303.332	3105.56	-3.35588	1.94e-47	12.5719	144.227	-3.34861	4.43e-37	3.80459	22.2497	-2.54797	0.99962	0.000379574
evm.model.scaffold21548.6	LOC107201488	448.432	6291.35	-3.81041	3.11e-66	18.4646	292.184	-3.80249	1.08e-92	0.356539	87.5439	-7.9398	1	0
evm.model.scaffold21612.1	SMTNL2	194.993	987.218	-2.33994	1.14e-18	8.09703	45.9016	-2.33125	1.11e-19	2.05551	9.33355	-2.18293	0.99974	0.000260043
evm.model.scaffold21641.8	LOC107216432	286.979	1516.46	-2.40169	0.000969411	11.8634	70.3765	-2.39368	2.22e-17	6.79693	41.4576	-2.60868	0.999982	1.7562e-05
evm.model.scaffold21658.11	SERTAD2	69.3493	748.808	-3.43264	4.18e-29	2.93262	34.8638	-3.42139	1.38e-32	2.27321	8.86164	-1.96284	0.999036	0.000963882
evm.model.scaffold21658.17	SPRED2	1183.97	4523.42	-1.93378	3.99e-20	48.6937	210.028	-1.92686	1.74e-25	18.1353	76.7211	-2.08083	1	0
evm.model.scaffold21660.1	LYRM4	28.1469	1024.32	-5.18554	2.65e-57	1.24091	47.6285	-5.16977	4.23e-64	0.5	7.46069	-3.89931	1	0
evm.model.scaffold21702.7	STARD13	273.983	799.474	-1.54496	4.57e-06	11.3285	37.1681	-1.53691	2.8e-09	1.64785	6.43634	-1.96566	0.999229	0.000770751
evm.model.scaffold21724.1	NDRG3	4042.03	9473.14	-1.22876	1.11e-09	166.016	439.787	-1.2222	9.27e-13	61.2941	169.273	-1.46553	1	3e-09
evm.model.scaffold21754.18	MMP11	8423.12	1267.68	2.73216	2.46e-39	345.206	58.9943	2.74016	1.78e-39	69.1575	23.3649	1.56554	0.99946	0.000540063
evm.model.scaffold21754.26	LOC107211595	47.0103	591.085	-3.65232	6.23e-28	2.00606	27.5272	-3.64788	2.42e-30	0.29164	5.98011	-4.35791	1	0
evm.model.scaffold21754.60	UNC119B	633.071	6435.23	-3.34555	1.31e-53	26.1089	298.75	-3.33875	1.23e-56	27.738	65.827	-1.24681	0.999249	0.000750728
evm.model.scaffold21777.7	MOV10	45.634	832.142	-4.18865	4.61e-40	1.95882	38.7247	-4.1756	6.76e-46	0.27396	7.52465	-4.77959	1	0
evm.model.scaffold21796.12	ERICH6	1741.8	272.917	2.67405	6.53e-29	71.4391	12.7604	2.68165	1.7e-32	23.3336	4.01876	2.53758	0.999891	0.000109484
evm.model.scaffold21796.24	MBNL1	142.472	1586.98	-3.47754	6.08e-31	5.93389	73.7128	-3.46801	3.26e-44	1.95545	15.4504	-2.98208	0.999785	0.000214528
evm.model.scaffold21796.61	KPNA4	3058.86	239.669	3.67388	5.15e-34	125.664	11.2062	3.67995	1.22e-62	43.5198	7.24918	2.58578	0.999891	0.000108847
evm.model.scaffold21822.2	LOC107199135	2162.23	542.829	1.99395	1.93e-15	88.8515	25.3001	2.00005	1.73e-20	170.801	17.7211	3.26878	1	0
evm.model.scaffold21830.18	MAFB	134.085	1281.52	-3.25664	5.23e-35	5.56981	59.587	-3.24943	1.71e-34	4.0884	16.5202	-2.01462	0.999823	0.000177054
evm.model.scaffold21830.24	EMILIN3	685.523	2673.71	-1.96357	3.88e-19	28.1777	124.236	-1.95558	1.36e-23	8.13211	27.4328	-1.7542	0.999577	0.000422851
evm.model.scaffold21873.15	OIT3	4684.44	151.841	4.94724	7.2e-55	191.885	7.1394	4.95452	2.95e-101	12.8741	2.49171	2.36927	0.999241	0.000759366
evm.model.scaffold21873.25	UNC5B	615.048	2506.27	-2.02677	1.43e-19	25.391	116.47	-2.02106	3.72e-16	5.62756	22.6985	-2.01201	0.999412	0.000587811
evm.model.scaffold21873.32	LOC107206758	12388.9	5054.76	1.29333	8.46e-11	507.891	234.682	1.30128	4.01e-15	318.872	141.595	1.1712	1	0
evm.model.scaffold21873.39	LOC107206912	8526.95	122.363	6.12279	3.09e-138	349.389	5.76457	6.13017	7.76e-175	25.1708	0.798415	4.97847	1	0
evm.model.scaffold21879.49	LYSMD4	141.694	639.122	-2.17331	1.37e-13	5.91156	29.7572	-2.16387	1.07e-14	3.7216	18.5808	-2.31982	0.999763	0.000237083
evm.model.scaffold21896.25	TMEM86A	157.5	816.488	-2.37408	6.18e-18	6.51958	37.9846	-2.36605	1.02e-15	0.758383	7.34471	-3.27571	0.999412	0.000588417
evm.model.scaffold21896.28	OSBPL5	1316.85	2723.59	-1.04841	1.35e-06	54.1046	126.453	-1.04098	6.53e-08	10.2974	41.4002	-2.00736	0.999819	0.000181383
evm.model.scaffold21898.27	FBXL5	273.266	3808.4	-3.80081	1.89e-60	11.3078	176.868	-3.79217	9.2e-72	24.5306	57.8056	-1.23663	0.999342	0.000657697
evm.model.scaffold21916.10	TJAP1	577.559	1302.41	-1.17315	0.0003262	23.8599	60.5686	-1.16804	2.79e-05	3.12014	19.3886	-2.63552	0.999419	0.000581243
evm.model.scaffold21919.11	TMEM132C	1590.62	3678.01	-1.20934	3.45e-07	65.5101	170.785	-1.20427	1.07e-07	10.732	40.5081	-1.91629	0.999802	0.000197995
evm.model.scaffold21919.20	LOC107211758	332.674	4233.39	-3.66963	1.74e-58	13.7458	196.636	-3.66141	8.35e-70	7.14458	32.6627	-2.19272	0.999911	8.9135e-05
evm.model.scaffold21919.43	CCDC62	3820.93	105.422	5.17967	1.27e-37	156.478	4.97533	5.18815	1.47e-93	16.6569	3.11504	2.4188	0.999943	5.729e-05
evm.model.scaffold21931.16	WIF1	694.626	1822.83	-1.39187	8.01e-10	28.5547	84.6696	-1.38384	1.22e-11	7.27959	57.0454	-2.97018	0.999991	8.87e-06
evm.model.scaffold21931.18	MSRB3	244.881	564.482	-1.20485	3.49e-05	10.1614	26.2838	-1.1977	4.56e-05	0.823354	7.63685	-3.21339	0.999292	0.000708389
evm.model.scaffold21931.19	TMBIM4	5288.57	1397.21	1.92033	5.92e-15	216.607	64.92	1.92935	1.15e-24	109.27	53.594	1.02775	0.999586	0.000414018
evm.model.scaffold21931.9	SRGAP1	1327.52	2822.71	-1.08835	5.27e-07	54.588	131.074	-1.08155	2.94e-08	8.92717	24.9331	-1.48179	0.999356	0.000643872
evm.model.scaffold21939.5	RPE65	5059.54	59.1658	6.4181	1.29e-134	207.494	2.83232	6.42303	5.43e-168	20.0812	0.972346	4.36823	1	0
evm.model.scaffold21939.8	DIRAS3	760.38	13.0799	5.8613	1.79e-59	31.2288	0.693583	5.85479	1.51e-64	9.70376	0.283936	5.09491	1	0
evm.model.scaffold21976.2	FAM198A	240.324	726.176	-1.59534	3.99e-09	9.92274	33.7962	-1.58723	5.21e-10	3.08143	12.0095	-1.9625	0.99915	0.00084952
evm.model.scaffold21976.26	FYCO1	212.242	730.288	-1.78276	1.29e-10	8.81578	33.9925	-1.77487	2.4e-10	0.980824	5.95635	-2.60236	0.999656	0.000344003
evm.model.scaffold21976.3	ENTPD3	57602.5	200.38	8.16725	5.23e-31	2355.84	9.3905	8.17645	3.63e-205	905.141	2.38711	8.56673	1	0
evm.model.scaffold21976.5	NOD1	228.769	1319.46	-2.52799	1e-23	9.47531	61.3265	-2.51953	2.48e-27	1.67448	13.7801	-3.0408	1	0
evm.model.scaffold22009.16	AZI2	344.351	1741.29	-2.3382	6.42e-23	14.2198	80.9385	-2.33032	1.52e-26	15.3355	36.354	-1.24524	0.99936	0.000639582
evm.model.scaffold22009.6	THRB	16.948	594.233	-5.13184	2.67e-41	0.780634	27.6824	-5.11533	1.48e-49	0.453627	6.06373	-3.74063	0.99966	0.000339763
evm.model.scaffold22029.1	STK17A	568.33	3005.68	-2.40289	2.3e-27	23.4254	139.586	-2.39557	4.73e-32	11.7397	39.8739	-1.76405	0.999465	0.000534715
evm.model.scaffold22073.4	PRIM1	37207.9	437.647	6.4097	6.99e-60	1523.22	20.4082	6.41844	1.59e-183	484.681	32.3284	3.90616	1	0
evm.model.scaffold22087.3	SEC61A1	2276.56	9538.46	-2.0669	9.78e-16	93.583	442.619	-2.06055	3.26e-27	45.0662	128.061	-1.50671	0.999988	1.2415e-05
evm.model.scaffold22087.36	LOC107210217	8177.49	367.703	4.47505	1.1e-43	334.878	17.1542	4.48369	2.66e-107	38.4375	5.74192	2.74291	1	0
evm.model.scaffold22115.2	POU6F1	140.853	33.3982	2.07635	3.42e-05	5.85662	1.6353	2.08056	1.11e-10	3.46948	0.318232	3.44657	0.999511	0.000489312
evm.model.scaffold22131.3	LOXL2	384.534	1199.67	-1.64146	2.06e-11	15.8591	55.7547	-1.63357	3.23e-13	2.72075	12.1072	-2.15379	0.999368	0.000631502
evm.model.scaffold22166.10	RSPO3	499.99	1134.13	-1.18162	3.37e-06	20.5384	52.7043	-1.17254	2.56e-06	8.0584	41.0919	-2.35029	0.999825	0.000174936
evm.model.scaffold22166.2	HEY2	245.055	1652.58	-2.75354	1.38e-29	10.1202	76.7902	-2.74557	7.97e-33	4.1956	37.9749	-3.1781	0.99992	8.0473e-05
evm.model.scaffold22168.7	TRAM2	543.84	5709.43	-3.39209	6.48e-54	22.4524	265.066	-3.38544	1.18e-50	8.1938	70.4223	-3.10343	0.999914	8.5583e-05
evm.model.scaffold22179.3	PAN2	8154.75	1022.03	2.99621	2.99e-46	334.571	47.5287	3.00332	1.03e-66	39.3902	10.7018	1.87999	0.999734	0.000266444
evm.model.scaffold22194.13	TGIF2	420.41	1851.89	-2.13913	5.03e-20	17.3593	86.0594	-2.1318	2.61e-21	15.7694	35.3407	-1.1642	0.99933	0.000670071
evm.model.scaffold22215.1	EPS8	649.475	1810.54	-1.47907	8.51e-11	26.7341	84.1496	-1.47164	4.2e-13	5.79482	21.5791	-1.8968	0.999327	0.000673376
evm.model.scaffold22218.1	NACAD	582.104	65.4996	3.15172	4.04e-19	23.9905	3.12675	3.15588	6.96e-28	5.10332	0.65177	2.969	1	4.9e-08
evm.model.scaffold22221.1	RCC2	3384.45	728.638	2.21565	1.01e-24	138.92	33.9003	2.22274	5.9e-32	109.986	47.9327	1.19824	0.999358	0.000642273
evm.model.scaffold22221.5	SDHB	5430.75	820.773	2.7261	4.22e-36	222.492	38.2108	2.7345	1.66e-43	220.52	42.001	2.39241	1	0
evm.model.scaffold22244.6	TSHZ1	444.482	901.582	-1.02033	6.63e-05	18.328	41.9321	-1.01284	1.35e-05	3.82624	12.756	-1.73718	0.999358	0.000642367
evm.model.scaffold22264.19	NRXN1	391.003	1423.33	-1.86402	9.67e-07	16.1296	66.1005	-1.85619	9.54e-15	2.11368	21.8335	-3.36871	1	0
evm.model.scaffold22269.20	SUN2	489.223	1918.57	-1.97147	1.58e-17	20.2137	89.1725	-1.9654	8.53e-15	5.43122	20.3526	-1.90587	0.999359	0.000641423
evm.model.scaffold22269.3	SGSM3	3643.86	396.476	3.20016	2.52e-46	149.39	18.4859	3.20812	3.62e-58	27.4092	5.69975	2.26569	1	8e-09
evm.model.scaffold22269.6	FAM83F	18.8045	172.31	-3.19586	6.14e-10	0.857061	8.08488	-3.17965	2.56e-19	0.5	1.68371	-1.75164	0.999374	0.00062557
evm.model.scaffold22269.67	FOXRED2	2548.53	299.851	3.08735	1.43e-28	104.429	14.0121	3.0955	1.44e-43	22.2807	5.37782	2.0507	0.999489	0.000511017
evm.model.scaffold22269.71	RBFOX2	564.444	14172.1	-4.65007	5.2e-97	23.3215	657.85	-4.64427	1.48e-70	5.98128	106.569	-4.15519	1	0
evm.model.scaffold22276.15	TTL	2889.69	9632.31	-1.73697	8.66e-18	118.81	447.117	-1.73107	3.73e-20	71.3565	157.385	-1.14118	0.999765	0.000235057
evm.model.scaffold22276.39	MCM8	4431.3	479.46	3.20825	1.52e-46	181.564	22.3551	3.21644	4.66e-56	31.6493	10.4677	1.59623	0.999495	0.000504828
evm.model.scaffold22276.5	PPP2R5D	896.942	2879.83	-1.6829	4.28e-14	37.0071	133.786	-1.67813	4.77e-11	12.5812	42.6465	-1.76115	0.999278	0.000721847
evm.model.scaffold22276.6	ABHD12	1055.14	2313.19	-1.13244	2.38e-07	43.3301	107.466	-1.12448	3.39e-09	20.3417	53.6242	-1.39844	0.999733	0.00026748
evm.model.scaffold22310.9	AMOT	29924	4438.22	2.75325	1.74e-42	1226.03	206.044	2.76171	1.72e-55	129.982	26.2629	2.30722	1	0
evm.model.scaffold22342.7	TRIB2	2882.73	7943.63	-1.46236	1.47e-07	118.387	368.583	-1.4554	2.49e-15	83.3253	178.639	-1.10022	0.999455	0.000545068
evm.model.scaffold22352.2	ZFP36L2	1153.91	6005.71	-2.3798	1.23e-06	47.4914	279.158	-2.37364	1.81e-26	43.8645	126.954	-1.53318	0.999935	6.4693e-05
evm.model.scaffold22354.8	LOC107200242	35891	51.817	9.43598	4.7e-59	1468.69	2.49551	9.43989	1.24e-203	258.176	0.475108	9.08588	1	0
evm.model.scaffold22429.1	GRWD1	1298.77	57.0447	4.50891	1.41e-57	53.3618	2.73677	4.51193	3.53e-58	33.2485	5.32605	2.64215	1	0
evm.model.scaffold22429.4	LENG1	1072.03	13.12	6.35243	3.18e-62	43.9768	0.694586	6.34935	1.23e-77	18.0897	0.860048	4.39461	1	0
evm.model.scaffold22435.5	ANGPTL4	420.465	1986.98	-2.24052	2.94e-22	17.3224	92.3116	-2.23255	3.01e-27	6.66621	32.2971	-2.27647	0.999971	2.8719e-05
evm.model.scaffold22442.1	CDH18	60.2461	562.39	-3.22263	7.61e-15	2.55564	26.1719	-3.2126	2.42e-26	0.175749	1.89402	-3.42986	0.999739	0.000260523
evm.model.scaffold22467.10	EXOC2	440.112	2380.35	-2.43523	1.45e-26	18.164	110.566	-2.42772	1.69e-29	12.2384	34.7334	-1.50491	0.999235	0.000765278
evm.model.scaffold22492.20	PAPSS2	121.03	641.074	-2.40512	5.15e-13	5.04082	29.8655	-2.39733	2.43e-17	1.5314	7.80783	-2.35007	0.999318	0.000682045
evm.model.scaffold22492.21	MINPP1	119.655	879.415	-2.87766	2e-24	5.0013	40.9186	-2.86757	9.22e-27	2.89001	9.96442	-1.78571	0.999229	0.000771474
evm.model.scaffold22504.9	CBLN2	39.5244	951.902	-4.59	1.79e-48	1.69863	44.2872	-4.58784	1.14e-44	0.904216	32.4328	-5.16464	1	0
evm.model.scaffold22508.3	ANO5	710.148	4004.03	-2.49526	1.65e-09	29.2854	185.799	-2.48912	3.99e-25	4.3457	35.4697	-3.02893	0.99997	3.0419e-05
evm.model.scaffold22512.30	RNF10	3038.33	6989.65	-1.20194	4.65e-09	124.958	324.526	-1.19641	8.31e-10	34.4606	71.9515	-1.06208	0.999415	0.000584604
evm.model.scaffold22562.6	CEBPA	15.7501	156.073	-3.30878	1.27e-09	0.730828	7.33025	-3.29572	1.58e-19	0.5	2.52907	-2.33861	0.999647	0.000353403
evm.model.scaffold22574.32	NCAPD2	180773	435.634	8.69685	3.9e-34	7393.27	20.2984	8.7069	3.06e-221	795.787	91.7794	3.11614	1	0
evm.model.scaffold22574.42	MAN1A2	503.836	3283.82	-2.70435	1.31e-16	20.8105	152.425	-2.69794	7.71e-28	4.17875	32.1883	-2.94539	0.999783	0.00021713
evm.model.scaffold22574.52	ATP6V1A	1261.64	2655.15	-1.07349	8.33e-07	51.8718	123.338	-1.06654	2.07e-08	19.4222	42.8012	-1.13994	0.999005	0.000995013
evm.model.scaffold22574.53	NAA50	217.273	5969.71	-4.78008	1.44e-91	9.0296	277.152	-4.77095	1.04e-75	8.60973	88.8122	-3.36672	1	0
evm.model.scaffold22574.6	C1S	619.764	1264.37	-1.02863	1.34e-05	25.4495	58.7754	-1.01987	8.86e-06	7.45428	24.7364	-1.73049	0.999658	0.000341786
evm.model.scaffold22576.5	FRMD5	96.3574	18.6797	2.36693	0.000112663	4.03181	0.95265	2.36686	5.57e-11	2.08796	0.0870454	4.58419	0.999561	0.000438847
evm.model.scaffold22591.27	PKP2	137.799	582.76	-2.08034	2.64e-12	5.73038	27.1319	-2.07225	5.92e-15	1.53947	6.8831	-2.16063	0.999373	0.000627335
evm.model.scaffold22596.6	LOC107214698	13823	22.2287	9.28043	8.25e-25	565.117	1.11792	9.28303	4.16e-184	218.632	0.667434	8.35566	1	0
evm.model.scaffold22609.2	MASP2	21.3197	366.256	-4.10259	1.88e-18	0.960109	17.101	-4.0875	6.99e-32	0.5	35.3229	-6.14253	1	0
evm.model.scaffold22623.4	FRMD1	482.213	1666.14	-1.78876	2e-14	19.8969	77.4608	-1.78175	4.65e-15	6.61043	22.7978	-1.78608	0.999369	0.000631358
evm.model.scaffold22624.61	C17H9orf16	510.717	1882.15	-1.88179	2.43e-16	21.039	87.4794	-1.87417	1.01e-19	22.5935	65.0144	-1.52485	0.999472	0.000528106
evm.model.scaffold22624.63	DNM1	1918.01	5763.02	-1.58721	1.44e-14	78.8721	267.571	-1.58097	1.93e-17	15.3275	50.8064	-1.72889	0.99992	8.031e-05
evm.model.scaffold22624.80	FAM102A	173.016	1609.59	-3.21772	6.84e-37	7.20394	74.7799	-3.20838	1.08e-32	2.57173	11.3413	-2.14078	0.999678	0.000321928
evm.model.scaffold22624.86	MEGF9	249.611	1988.06	-2.99361	2.03e-35	10.3435	92.3981	-2.9852	1.51e-36	3.04253	16.7177	-2.45803	0.999657	0.000343122
evm.model.scaffold22634.4	GBGT1	1995.54	24.5712	6.34367	5.41e-102	81.8461	1.22752	6.34318	2e-107	31.6584	0.266373	6.893	1	0
evm.model.scaffold22639.13	BPGM	662.539	4359.56	-2.7181	5.82e-25	27.3481	202.359	-2.71242	8.71e-28	24.7325	62.4584	-1.33649	0.999048	0.000952196
evm.model.scaffold22639.8	TUBA8	169.058	4228.17	-4.64444	2.19e-83	6.99789	196.37	-4.63778	3.9e-84	1.81163	205.201	-6.82361	1	0
evm.model.scaffold22643.27	MAP2K3	353.633	1302.01	-1.88041	1.26e-14	14.5942	60.5074	-1.87249	4.81e-17	4.64162	17.7586	-1.93582	0.99943	0.000570484
evm.model.scaffold22645.13	FAM217B	26.0512	247.219	-3.24637	3.49e-13	1.15761	11.5566	-3.22445	5e-21	0.310024	1.85346	-2.57976	0.999677	0.000323279
evm.model.scaffold22645.20	SS18L1	1102.39	54.8025	4.33025	1.09e-50	45.2571	2.62969	4.33541	4.27e-56	9.09563	0.877317	3.374	0.99992	7.9532e-05
evm.model.scaffold22645.22	OSBPL2	8323.21	1466.17	2.50508	7.98e-34	340.988	68.1327	2.51369	2.42e-45	71.9728	16.1148	2.15906	1	0
evm.model.scaffold22645.24	RBBP8NL	22091.8	474.14	5.54206	1.26e-19	903.61	22.086	5.55205	9.09e-122	146.572	7.54919	4.27915	1	0
evm.model.scaffold22645.38	ARFGAP1	845.431	4329.01	-2.35628	4.03e-28	34.8268	201.017	-2.34975	1.26e-30	15.4406	37.3514	-1.27443	0.999575	0.000425357
evm.model.scaffold22645.63	TPD52L2	3673.61	7872.15	-1.09956	6.95e-08	150.952	365.555	-1.09337	9.57e-10	74.9443	155.481	-1.05285	0.999934	6.6411e-05
evm.model.scaffold22645.71	STMN3	2105.92	392.919	2.42214	7.09e-26	86.3948	18.346	2.4294	2.43e-24	26.8514	3.38687	2.98697	0.999616	0.000383811
evm.model.scaffold22654.15	NSUN4	14354	888.301	4.01426	6.24e-47	587.83	41.3194	4.02307	4.75e-99	120.723	33.6921	1.84122	1	0
evm.model.scaffold22667.21	TAS1R3	29.9436	750.616	-4.64775	8.83e-43	1.31562	34.926	-4.63051	7.38e-50	0.23907	5.81405	-4.60404	0.999902	9.7659e-05
evm.model.scaffold22667.3	NADK	593.967	2192.37	-1.88404	9.54e-17	24.5237	101.843	-1.87822	3.98e-14	6.29658	25.3668	-2.0103	0.999919	8.0643e-05
evm.model.scaffold22671.10	CD44	509.809	1837.61	-1.8498	4.42e-16	20.9206	85.4134	-1.84026	2.42e-13	6.87919	22.7869	-1.72789	0.999471	0.000528516
evm.model.scaffold22671.9	SLC1A2	41.5621	1100.3	-4.72648	5.12e-11	1.79565	51.1015	-4.70905	1.56e-43	0.355467	5.70629	-4.00477	0.999765	0.000234912
evm.model.scaffold22676.16	ERG	975.32	3066.18	-1.6525	2.52e-14	40.0978	142.494	-1.64517	2.42e-17	14.8396	60.9854	-2.03901	0.999994	6.28e-06
evm.model.scaffold22676.9	PIGP	384.051	118.995	1.69039	2.67e-06	15.7991	5.61234	1.6977	5.06e-09	37.7848	5.01426	2.9137	0.999342	0.000658205
evm.model.scaffold22677.30	LOC107208993	639.781	6635.05	-3.37446	7.07e-18	26.4017	307.862	-3.36833	5.99e-44	13.2688	60.9755	-2.2002	0.999867	0.000132795
evm.model.scaffold22682.25	FGFRL1	288.059	2106.6	-2.87048	1.15e-33	11.9253	97.8875	-2.86241	2.18e-34	4.08846	16.8915	-2.04667	0.999469	0.000530803
evm.model.scaffold22689.19	SATB2	1138.58	4389.42	-1.94679	3.98e-18	46.8662	203.939	-1.94055	1.65e-21	14.029	43.4513	-1.63099	0.999532	0.000468081
evm.model.scaffold22689.6	HECW2	363.456	1869.95	-2.36315	1e-23	15.015	86.8768	-2.3554	3.88e-26	1.63481	9.38058	-2.52055	0.999336	0.000663673
evm.model.scaffold22693.5	PDE11A	61.0253	504.184	-3.04647	0.000187983	2.59342	23.526	-3.03481	8.93e-18	0.388375	5.76639	-3.89215	0.999844	0.000155816
evm.model.scaffold22694.7	SF3A2	1476.52	622.784	1.24539	7.47e-08	60.6696	28.9915	1.25233	1.78e-09	84.7926	28.1496	1.59083	1	0
evm.model.scaffold22703.6	LBH	316.083	3628.01	-3.52081	2.15e-53	13.0459	168.498	-3.51272	1.97e-68	22.0409	97.9897	-2.15245	0.999914	8.5735e-05
evm.model.scaffold22703.7	LCLAT1	677.392	2867.7	-2.08183	5.21e-21	27.9672	133.177	-2.07654	4.53e-16	8.47862	39.2179	-2.20961	0.999563	0.00043698
evm.model.scaffold22706.10	RNGTT	997.665	431.773	1.20828	0.000914879	41.0784	20.1168	1.21422	1.75e-06	14.7157	41.6134	-1.49969	0.999366	0.000633952
evm.model.scaffold22710.17	EFCAB1	628.088	119.458	2.39447	1.38e-11	25.7888	5.6324	2.40201	6.04e-18	41.2052	9.02329	2.1911	0.999908	9.2419e-05
evm.model.scaffold22710.8	CDK14	484.553	3648.79	-2.91269	4.7e-29	20.0257	169.383	-2.90651	2.88e-30	12.5211	44.2789	-1.82226	0.999338	0.000661767
evm.model.scaffold22727.3	PIGK	1031.97	2224.94	-1.10836	5.66e-07	42.4335	103.355	-1.10114	1.2e-08	25.2533	69.95	-1.46985	0.999773	0.000226807
evm.model.scaffold22739.28	HSPA2	1377.92	2962.61	-1.10437	1.97e-07	56.4748	137.608	-1.09526	5.16e-08	23.8137	80.6487	-1.75986	0.999846	0.000154012
evm.model.scaffold22739.30	BRF1	1176.59	2457.18	-1.06239	1.06e-06	48.297	114.128	-1.05425	2.83e-08	7.65738	23.9413	-1.64458	0.999465	0.000535272
evm.model.scaffold22741.2	PAX1	109.533	504.119	-2.20239	9.61e-07	4.57967	23.4649	-2.19302	8.92e-14	0.627555	13.7299	-4.45144	0.999997	3.041e-06
evm.model.scaffold22741.23	LOC107202042	2716.8	46.4379	5.87046	2.72e-35	111.265	2.24196	5.87586	1.69e-102	16.9142	0.505547	5.06424	1	0
evm.model.scaffold22745.1	STXBP5	444.786	1160.7	-1.38381	0.000641781	18.3829	53.9214	-1.37765	7.05e-07	1.49833	7.61391	-2.34528	0.999449	0.000551344
evm.model.scaffold22749.4	RSPO2	1080.97	2606.01	-1.26952	6.13e-09	44.4798	121.106	-1.26297	5.16e-10	16.1414	55.4841	-1.78131	0.999466	0.000534396
evm.model.scaffold22759.13	LOC107215524	170.977	1006.91	-2.55806	1.37e-06	7.0992	46.7766	-2.54937	3.62e-20	1.69685	12.9363	-2.9305	0.999938	6.1628e-05
evm.model.scaffold22759.5	PTCHD3	91.3867	521.665	-2.51307	2.22e-15	3.82743	24.3118	-2.50539	9.73e-19	0.466557	3.3833	-2.85831	0.999912	8.8165e-05
evm.model.scaffold22763.16	LOC107201797	1346.55	100.346	3.74621	7.82e-45	55.227	4.74636	3.7528	1.29e-46	14.0874	1.78427	2.98099	0.999986	1.4491e-05
evm.model.scaffold22763.9	TMEM45A	267.457	1679.64	-2.65077	1.03e-11	11.0717	77.994	-2.64263	3.47e-26	8.41798	25.9777	-1.62573	0.99937	0.000629835
evm.model.scaffold22766.19	AMOTL1	185.948	681.739	-1.87432	2.55e-11	7.70633	31.7327	-1.86619	1.63e-13	1.0341	7.34125	-2.82764	0.999338	0.00066233
evm.model.scaffold22768.12	COL15A1	381.06	5432.28	-3.83346	2.27e-65	15.7132	252.26	-3.82543	8.82e-89	1.8737	53.5961	-4.83817	1	0
evm.model.scaffold22768.19	PQLC1	243.622	1492.66	-2.61517	4.46e-26	10.0944	69.356	-2.60675	1.51e-27	6.42507	27.1579	-2.07959	0.999417	0.000583078
evm.model.scaffold22768.22	NFATC1	549.224	3007.91	-2.45329	1.87e-28	22.6225	139.778	-2.44574	6.73e-34	5.8194	39.317	-2.75621	1	1.6e-08
evm.model.scaffold22771.2	PDGFD	154.331	2990.83	-4.27645	6.3e-17	6.43624	138.798	-4.26648	8.63e-52	2.15222	38.0306	-4.14326	0.999805	0.000195223
evm.model.scaffold22777.15	GMFB	335.072	6206.8	-4.21131	1.43e-76	13.8686	288.148	-4.20344	2.07e-71	31.4379	87.8159	-1.48198	0.999761	0.000238506
evm.model.scaffold22784.1	RNF8	982.568	2865.19	-1.544	1.01e-12	40.4138	133.089	-1.53686	5.17e-16	16.8156	65.1172	-1.95324	0.999997	2.735e-06
evm.model.scaffold22786.4	SEMA3C	374.835	2809.87	-2.90618	7.22e-30	15.4804	130.455	-2.89833	1.18e-39	5.22554	27.6155	-2.40183	0.999818	0.000182241
evm.model.scaffold22790.10	LPP	82.6449	3579.09	-5.43652	9.75e-98	3.48392	166.169	-5.4223	8.89e-104	0.229993	9.90834	-5.42898	1	0
evm.model.scaffold22790.12	SST	96.5966	366.688	-1.92451	1.55e-08	4.03868	17.1204	-1.91719	1.61e-10	5.38138	33.2037	-2.62529	0.999281	0.000719457
evm.model.scaffold22790.28	IQCG	94.4419	2166.83	-4.52001	7.67e-67	3.96138	100.695	-4.50954	1.3e-77	0.835005	15.6303	-4.22642	1	0
evm.model.scaffold22790.3	CCDC50	501.921	7144.87	-3.83137	2.91e-67	20.7478	331.647	-3.82538	6.81e-50	11.1515	50.5458	-2.18036	0.99948	0.000520092
evm.model.scaffold22791.11	TPM1	186.011	21256.3	-6.83636	1.07e-170	7.73121	986.535	-6.82588	1.67e-188	35.7855	567.986	-3.98841	1	0
evm.model.scaffold22791.13	TPM2	535.933	3765.19	-2.8126	3.76e-37	22.1098	174.921	-2.80558	3.3e-39	46.4312	201.188	-2.11538	1	0
evm.model.scaffold22791.44	IL11RA	757.506	1880.93	-1.31212	5.2e-09	31.1232	87.4405	-1.30407	2.67e-10	16.3331	60.761	-1.89534	0.999996	3.646e-06
evm.model.scaffold22795.10	SESN3	177.566	2232.34	-3.65213	2.57e-23	7.38085	103.642	-3.64271	6.3e-49	1.44648	14.4611	-3.32156	0.999965	3.5184e-05
evm.model.scaffold22795.7	MTMR2	1166	3189.12	-1.45159	1.16e-11	47.9311	148.093	-1.44434	9.29e-15	16.2118	50.2774	-1.63287	0.999955	4.505e-05
evm.model.scaffold22797.19	C3H1orf198	998.862	4549.04	-2.18721	6.61e-25	41.1205	211.179	-2.18062	8.7e-28	30.5113	92.1662	-1.5949	0.999965	3.508e-05
evm.model.scaffold22797.24	PGBD5	114.865	1235.23	-3.42678	1.14e-36	4.8098	57.4176	-3.41565	1.07e-35	0.654567	8.29628	-3.66385	0.999988	1.1751e-05
evm.model.scaffold22797.25	GALNT2	1692.37	4324.86	-1.35361	7e-07	69.711	200.769	-1.34878	6.66e-09	24.8261	62.8735	-1.34059	0.99936	0.000639721
evm.model.scaffold22797.3	WDR27	10377.9	36.173	8.16439	1.16e-196	425.18	1.76421	8.16918	4.02e-237	7.9038	0.365932	4.4329	0.999937	6.2583e-05
evm.model.scaffold22797.30	CCSAP	95.1613	747.543	-2.97371	5.6e-08	3.99744	34.8237	-2.96321	1.46e-21	0.921464	10.4062	-3.49737	0.999476	0.000524372
evm.model.scaffold22797.36	TSNAX	1230.86	3015.42	-1.29269	1.99e-09	50.6335	140.034	-1.28606	4.69e-11	28.2258	87.1051	-1.62574	0.99996	3.9881e-05
evm.model.scaffold22803.11	BCO2	114.981	1310.25	-3.51037	1.63e-39	4.78236	60.9345	-3.50356	1.23e-32	1.02215	15.2249	-3.89675	0.99988	0.000119696
evm.model.scaffold22803.4	FDXACB1	2632.75	161.803	4.02426	3.89e-62	108.103	7.59258	4.03072	3e-70	15.3052	3.05934	2.32273	0.999515	0.000485
evm.model.scaffold22804.9	KIAA1211	193.135	789.001	-2.03042	1.16e-13	8.00517	36.7106	-2.02214	2.27e-16	0.865471	7.457	-3.10704	0.999854	0.00014608
evm.model.scaffold22820.2	SH3GL2	38.5667	171.505	-2.15283	4.34e-06	1.66342	8.04776	-2.14672	4.81e-11	0.82911	3.87037	-2.22284	0.999658	0.000341798
evm.model.scaffold22821.16	MBNL3	210.505	3164.32	-3.90997	5.45e-58	8.74279	146.912	-3.9008	4.39e-56	2.61193	15.9428	-2.60972	0.999985	1.5057e-05
evm.model.scaffold22828.7	CTGF	678.758	3400.75	-2.32488	1.57e-05	27.9218	158.13	-2.31732	2.14e-24	17.5542	103.192	-2.55544	1	0
evm.model.scaffold22841.1	RNF4	617.618	2925.77	-2.24403	3.15e-24	25.4495	135.862	-2.23681	8.06e-28	10.0557	44.6376	-2.15025	0.999311	0.000689265
evm.model.scaffold22844.1	ETS1	249.493	2068.93	-3.05181	1.21e-28	10.3555	96.0783	-3.04415	3.34e-28	2.20646	15.9475	-2.85352	0.999478	0.00052206
evm.model.scaffold22854.6	OSTF1	739.135	4176.8	-2.49849	8.28e-31	30.4953	193.988	-2.49284	4.23e-26	23.1763	75.2374	-1.6988	0.999658	0.000341811
evm.model.scaffold22858.14	TWSG1	963.163	3936.61	-2.0311	1.43e-21	39.6023	182.795	-2.02367	1.84e-28	42.666	85.9275	-1.01003	0.999471	0.000529393
evm.model.scaffold22858.17	RAB31	137.621	1480.36	-3.42717	1.7e-39	5.74067	68.8106	-3.41698	3.64e-42	3.09773	21.2437	-2.77775	0.999448	0.000551672
evm.model.scaffold22858.19	APCDD1	766.504	10347.5	-3.75485	1.64e-32	31.6203	480.145	-3.74911	1.77e-53	11.3208	132.622	-3.55028	1	0
evm.model.scaffold22858.20	NAPG	818.78	2978.74	-1.86315	1.21e-17	33.7148	138.326	-1.85629	2.5e-20	21.4358	53.0429	-1.30714	0.999331	0.000668735
evm.model.scaffold22858.22	PIEZO2	1241.23	6552.84	-2.40034	1.91e-30	51.147	304.165	-2.39514	8.53e-26	3.67857	38.896	-3.4024	1	2e-08
evm.model.scaffold22858.26	IMPA2	736.249	2076.34	-1.49578	2.37e-11	30.2739	96.4166	-1.48793	3.75e-13	18.1967	43.6288	-1.26161	0.99916	0.000839783
evm.model.scaffold22858.3	ARHGAP28	1867.18	10712.6	-2.52038	1.62e-24	76.8574	497.132	-2.51498	1.18e-31	18.3358	121.529	-2.72856	1	0
evm.model.scaffold22858.42	CDH19	123.847	359.599	-1.53783	5.51e-06	5.17562	16.773	-1.52817	1.08e-07	0.777705	7.62959	-3.29431	0.999188	0.000811563
evm.model.scaffold22864.1	ST3GAL6	485.75	2461.23	-2.34109	4.3e-22	20.0755	114.289	-2.33505	1.26e-19	10.7631	26.0132	-1.27315	0.999003	0.000997057
evm.model.scaffold22865.1	DAAM2	886.694	2376.2	-1.42215	3.46e-07	36.5279	110.326	-1.41591	3.05e-10	2.48364	15.0437	-2.59863	0.999653	0.000347434
evm.model.scaffold22875.7	TDRP	202.24	1394.9	-2.78602	4.08e-28	8.39759	64.82	-2.77717	1.19e-28	6.78928	26.4206	-1.96033	0.999011	0.000989102
evm.model.scaffold22875.9	SH3YL1	264.82	663.351	-1.32476	1.61e-06	10.9498	30.8817	-1.31682	8.99e-08	3.5849	20.4165	-2.50973	0.999334	0.000666341
evm.model.scaffold22880.18	NEDD9	553.17	1954.6	-1.82108	8.88e-16	22.7282	90.8132	-1.81256	2.15e-17	7.54945	27.81	-1.88116	0.999791	0.000209335
evm.model.scaffold22881.3	ST3GAL3	434.842	2034.32	-2.22598	5.33e-22	17.9433	94.5156	-2.21843	4.56e-25	3.38344	17.7267	-2.38936	0.999948	5.2268e-05
evm.model.scaffold22890.12	BAG1	7558.06	1481.05	2.35139	1.36e-08	309.285	68.8023	2.36123	1.89e-30	65.6032	23.6961	1.46912	0.999699	0.000301286
evm.model.scaffold22890.6	CLPTM1L	1465.44	3037.02	-1.05132	1.14e-06	60.2745	141.041	-1.0449	1.12e-07	20.4883	51.4125	-1.32732	0.999428	0.000572199
evm.model.scaffold22890.9	CCDC127	167.984	950.945	-2.50103	2.28e-20	6.99013	44.2208	-2.49189	4.85e-21	3.93976	17.2711	-2.13218	0.999742	0.000257711
evm.model.scaffold22893.13	RPP38	774.51	1611.93	-1.05743	3.26e-06	31.781	74.9489	-1.04859	3.73e-06	25.9272	89.7199	-1.79096	0.999712	0.000287854
evm.model.scaffold22893.16	ITGA8	652.649	2148.55	-1.71899	8.14e-09	26.8638	99.7529	-1.71142	8.74e-16	5.4457	21.166	-1.95856	0.999373	0.000627474
evm.model.scaffold22893.20	CUBN	4675.7	172.732	4.75858	1.93e-89	191.587	8.10394	4.76628	9.41e-109	8.6525	0.660589	3.71129	1	0
evm.model.scaffold22895.19	EIF5A2	29081	9677.85	1.58732	6.73e-16	1191.95	449.251	1.59539	2.95e-22	495.459	114.561	2.11265	1	0
evm.model.scaffold22901.2	LOC107209312	730.801	3172.63	-2.11813	2.08e-22	30.0635	147.366	-2.11053	3.47e-29	26.6683	78.8222	-1.56348	1	0
evm.model.scaffold22927.18	BCL11B	180.798	854.318	-2.24039	1.6e-16	7.4968	39.7214	-2.23202	2.63e-18	0.732214	5.49859	-2.90872	0.999827	0.000173038
evm.model.scaffold22927.28	YY1	423.465	3084.11	-2.86454	8.75e-28	17.4933	143.324	-2.85743	9.23e-35	11.8182	42.0858	-1.83233	0.999471	0.000528616
evm.model.scaffold22929.7	PRKACB	1297.15	5927.65	-2.19211	5.77e-26	53.3154	275.199	-2.18489	1.22e-35	34.2169	73.4231	-1.10153	0.999503	0.000496845
evm.model.scaffold22942.2	PRICKLE1	1286.25	3707.37	-1.52722	4.51e-13	52.8328	172.208	-1.51964	2.42e-17	14.8665	55.199	-1.89258	0.999997	2.752e-06
evm.model.scaffold22953.5	TMTC2	603.311	1581.76	-1.39056	3.33e-06	24.9153	73.4803	-1.38514	2.22e-07	4.52705	16.7119	-1.88424	0.999777	0.000222896
evm.model.scaffold22959.12	SUFU	649.117	5265.64	-3.02006	3.03e-44	26.7316	244.437	-3.01257	1.06e-55	10.3311	31.1017	-1.59	0.999445	0.000554639
evm.model.scaffold22959.5	CNNM2	198.169	1609.94	-3.0222	1.88e-25	8.24214	74.7801	-3.01376	1.46e-26	1.28212	7.59587	-2.56668	0.999912	8.8283e-05
evm.model.scaffold22961.19	GTPBP8	6108.97	751.047	3.02395	9.54e-07	249.813	34.9368	3.03442	7.52e-40	60.5406	17.8862	1.75906	0.999756	0.000243836
evm.model.scaffold22963.3	GOLM1	577.556	1683.99	-1.54385	3.03e-11	23.829	78.2303	-1.53738	7.43e-11	9.46391	32.5614	-1.78265	0.99948	0.000520488
evm.model.scaffold22972.1	PAX3	3845.06	8188.51	-1.0906	8.26e-08	157.925	380.047	-1.08397	9.43e-10	38.3996	106.348	-1.46963	0.999911	8.9319e-05
evm.model.scaffold22978.143	LOC107212652	1756.41	28.5826	5.94135	3.9e-47	71.9819	1.41285	5.9442	4.35e-90	10.5556	0.39765	4.73037	1	0
evm.model.scaffold22978.150	CUX1	957.899	4166.56	-2.12091	2.44e-23	39.4356	193.537	-2.11432	1.18e-26	6.52736	35.6323	-2.44862	1	1.75e-07
evm.model.scaffold22978.152	COL26A1	815.613	10381.4	-3.66997	1.13e-16	33.6469	481.604	-3.66457	8.13e-46	8.7946	79.8751	-3.18306	0.999999	7.73e-07
evm.model.scaffold22978.3	NXN	2433.2	5461.78	-1.16652	1.29e-08	99.846	253.763	-1.15888	6.84e-11	52.7643	113.368	-1.10338	0.999651	0.000349104
evm.model.scaffold22978.67	ALDOC	13899.8	3975.01	1.80603	5.77e-06	568.669	184.614	1.81598	1.78e-20	479.438	134.716	1.83142	1	0
evm.model.scaffold22983.7	VHL	550.543	2427.32	-2.14044	1.53e-21	22.6835	112.778	-2.13295	2.14e-26	42.0983	87.0373	-1.04787	0.999478	0.000522106
evm.model.scaffold22986.14	ENPP2	2948.23	8369.89	-1.50536	8.09e-14	120.977	388.477	-1.49772	9.58e-19	30.12	173.855	-2.52909	1	0
evm.model.scaffold22986.22	DERL1	941.077	4547.18	-2.27259	3.99e-25	38.8061	211.09	-2.2673	2.14e-21	32.2791	87.864	-1.44467	0.999939	6.14e-05
evm.model.scaffold22986.26	ZHX1	250.568	2379.42	-3.24734	1.74e-42	10.371	110.543	-3.2388	1.27e-50	3.06556	38.45	-3.64876	1	0
evm.model.scaffold22991.7	CUEDC1	4986.72	1250.1	1.99604	1.07e-21	204.54	58.1211	2.00359	8.5e-31	60.3648	13.4463	2.16649	1	0
evm.model.scaffold22994.2	SNX3	975.014	2019.38	-1.05042	2.26e-06	40.0274	93.8189	-1.04216	1.19e-07	33.5208	156.038	-2.21876	1	0
evm.model.scaffold23004.12	SLAIN2	762.842	2417.01	-1.66377	5.11e-14	31.3919	112.29	-1.65645	1.86e-17	6.27855	29.1975	-2.21734	0.999647	0.000353309
evm.model.scaffold23004.19	SGCB	643.909	3615.56	-2.48929	4.34e-29	26.5357	167.846	-2.48223	9.33e-33	20.8852	55.0974	-1.3995	0.999866	0.000133903
evm.model.scaffold23004.23	RASL11B	2460.56	6469.28	-1.39462	5.58e-12	100.84	300.383	-1.38586	5.75e-15	81.8035	179.076	-1.13034	1	0
evm.model.scaffold23004.6	CORIN	288.171	1282.89	-2.15441	1.11e-09	11.8592	59.5958	-2.14506	4.41e-14	0.758629	9.7066	-3.6775	0.999997	3.368e-06
evm.model.scaffold23005.6	SEC22A	4046.81	1450.35	1.48038	1.29e-12	166.123	67.4224	1.48728	6.01e-17	76.1977	30.289	1.33095	0.999664	0.000336145
evm.model.scaffold23013.11	MATN3	9724.55	182.997	5.73174	7.83e-97	398.335	8.5817	5.7395	2.84e-161	39.5991	5.77712	2.77705	1	0
evm.model.scaffold23013.2	LDAH	287.7	1151.32	-2.00066	2.31e-15	11.915	53.5254	-1.99313	9.53e-15	7.38871	19.2081	-1.37832	0.999123	0.000877033
evm.model.scaffold23013.5	HS1BP3	711.455	1686.67	-1.24533	5.14e-08	29.2537	78.374	-1.23752	7.91e-10	12.9528	38.1178	-1.55721	0.999714	0.00028573
evm.model.scaffold23013.6	RHOB	754.457	2620.23	-1.79618	1.43e-09	31.0433	121.802	-1.78891	5.82e-18	27.599	80.9034	-1.55159	0.999769	0.00023137
evm.model.scaffold23015.24	C8H1orf123	3748.29	1050.87	1.83465	5.3e-09	153.483	48.8622	1.84392	1.98e-20	295.463	98.383	1.5865	1	0
evm.model.scaffold23015.6	RAB3B	6334.42	130.446	5.60169	1.37e-49	259.392	6.13674	5.61024	6.87e-125	20.5519	2.25626	3.18727	1	2.87e-07
evm.model.scaffold23016.32	CCDC173	10537.2	92.4937	6.83192	2.21e-36	431.219	4.37995	6.83966	7.47e-169	77.6063	1.69686	5.51524	1	0
evm.model.scaffold23016.33	KLHL23	11427.5	45.2014	7.98192	3.35e-195	468.285	2.18554	7.98524	2.38e-240	117.359	1.90938	5.94167	1	0
evm.model.scaffold23016.47	DLX2	1418.52	195.925	2.85602	3.79e-06	58.0721	9.16855	2.86612	9.02e-21	63.2778	6.50236	3.28266	1	0
evm.model.scaffold23021.25	LOC107210737	159.958	464.178	-1.53699	6.13e-07	6.64407	21.6414	-1.52882	8.01e-09	2.59412	15.2971	-2.55994	0.999417	0.000582505
evm.model.scaffold23021.9	ZCCHC10	384.116	904.229	-1.23514	4.76e-05	15.8548	42.0918	-1.22788	1.07e-06	1.59519	14.9602	-3.22933	0.999988	1.178e-05
evm.model.scaffold23023.4	TMEM106B	197.629	3424.74	-4.11513	1.5e-24	8.21124	158.95	-4.10581	1.23e-59	7.82936	36.6498	-2.22684	0.999535	0.000464713
evm.model.scaffold23023.6	SCIN	249.307	5022.33	-4.33236	7.52e-44	10.2886	233.353	-4.32475	1.02e-81	3.33386	96.0302	-4.84822	1	0
evm.model.scaffold23026.38	PEX11A	89.2312	312.235	-1.80701	4.91e-07	3.74241	14.5683	-1.79829	1.12e-09	0.704245	3.27288	-2.21641	0.999468	0.000531623
evm.model.scaffold23040.22	PCBP4	3343.83	817.251	2.03265	4.49e-21	137.045	38.0122	2.04113	4.67e-26	77.4233	22.8337	1.7616	1	0
evm.model.scaffold23042.24	FAM117B	137.503	2616.52	-4.25012	8.66e-65	5.74496	121.565	-4.23908	5.1e-57	2.51921	17.1777	-2.7695	0.999585	0.000415383
evm.model.scaffold23042.3	TYW5	1633.11	439.978	1.89212	5.16e-16	67.0234	20.509	1.89973	1.18e-19	47.6808	10.1897	2.2263	1	0
evm.model.scaffold23042.40	INO80D	324.227	1995.08	-2.62137	7.24e-29	13.3723	92.667	-2.61329	8.06e-34	1.27986	9.29675	-2.86074	0.999405	0.00059543
evm.model.scaffold23042.41	NRP2	2175.03	4446.58	-1.03166	0.000153983	89.2578	206.346	-1.02383	5.34e-08	10.6732	36.6603	-1.78023	0.999402	0.000597572
evm.model.scaffold23044.8	CTSD	1237.7	6527.71	-2.39892	5.43e-16	50.9684	302.924	-2.39311	2.52e-28	29.3982	98.3804	-1.74264	0.999975	2.5086e-05
evm.model.scaffold23045.18	STK3	742.31	3278.92	-2.14313	1.25e-14	30.6327	152.218	-2.13775	2.16e-17	11.7029	40.7152	-1.7987	0.999536	0.000463552
evm.model.scaffold23049.17	LOC107214744	1459.13	81.8768	4.15551	1.03e-18	59.7853	3.88489	4.16335	1.87e-50	10.1115	1.9643	2.36391	0.99902	0.000980441
evm.model.scaffold23052.3	AMD1	1554.97	4927.64	-1.66401	1.24e-15	63.9319	228.91	-1.65739	3.66e-19	43.7685	109.231	-1.31942	0.999891	0.000109148
evm.model.scaffold23052.8	MFSD4B	98.4549	992.689	-3.33381	4.3e-32	4.13055	46.1744	-3.32278	4.66e-35	1.49459	12.2357	-3.03328	0.999606	0.000394134
evm.model.scaffold23054.4	PTDSS1	884.358	3185.58	-1.84885	1.38e-17	36.4223	147.928	-1.84234	5.48e-19	14.6301	56.1188	-1.93955	0.99998	1.9895e-05
evm.model.scaffold23060.4	TSPAN9	349.746	3642.65	-3.38061	2.01e-28	14.4825	169.085	-3.37386	5.39e-36	13.8484	48.1594	-1.7981	0.999317	0.000682656
evm.model.scaffold23062.15	COL19A1	37.9687	1004.8	-4.72595	2.39e-08	1.64623	46.6643	-4.70975	3.56e-41	0.380251	6.04496	-3.99071	0.999669	0.000331159
evm.model.scaffold23062.5	KCNQ5	272.185	998.568	-1.87527	2.51e-13	11.2383	46.4235	-1.86713	7.09e-15	2.00773	8.92319	-2.15199	0.999479	0.000520878
evm.model.scaffold23066.15	PSKH1	71.8056	1365.37	-4.24905	1.43e-51	3.04167	63.4777	-4.23424	2.8e-47	1.23678	8.33239	-2.75214	0.999693	0.000307386
evm.model.scaffold23066.7	THAP11	159.54	1732.3	-3.4407	4.6e-42	6.63977	80.5012	-3.431	1.7e-45	9.23751	31.741	-1.78077	0.999288	0.000711805
evm.model.scaffold23066.76	CBFB	2403.87	7960.48	-1.72749	1.53e-13	98.7956	369.421	-1.72102	2.59e-20	42.4966	127.646	-1.58673	0.999892	0.000108019
evm.model.scaffold23066.95	NFATC3	1085.89	4850.7	-2.15932	2.09e-24	44.7674	225.226	-2.15426	7.12e-20	8.98182	39.3013	-2.1295	0.999905	9.4728e-05
evm.model.scaffold23072.1	CD109	189.305	1619.19	-3.09649	7.19e-35	7.87204	75.2155	-3.0875	3.14e-31	0.959274	10.6041	-3.46653	1	8.6e-08
evm.model.scaffold23084.15	RAD9B	208.942	767.609	-1.87727	1.89e-09	8.62863	35.7421	-1.86894	5.17e-11	0.784479	11.0149	-3.81158	0.999334	0.000666409
evm.model.scaffold23084.64	TCHP	3244.93	379.466	3.09614	2.1e-07	132.749	17.7035	3.10603	1.32e-37	14.6425	3.19083	2.19816	0.9992	0.000800197
evm.model.scaffold23084.77	SRRD	1767.66	161.372	3.45338	2.02e-09	72.3667	7.58179	3.46205	1.5e-36	47.1689	8.5852	2.45791	0.999739	0.000260985
evm.model.scaffold23091.6	SLC39A9	561.927	2645.64	-2.23516	4.35e-21	23.203	122.845	-2.2291	1.53e-19	6.65758	27.9994	-2.07233	0.999374	0.000625607
evm.model.scaffold2361.6	ATCAY	374.655	95.2786	1.97534	1.23e-08	15.4753	4.50911	1.98075	2.55e-12	6.27663	0.834048	2.91179	0.999507	0.000493295
evm.model.scaffold2449.14	MEIS2	6761.38	2855.85	1.2434	3.38e-07	277.076	132.481	1.25201	1.92e-08	11.5296	54.5826	-2.2431	0.999467	0.000533394
evm.model.scaffold2449.16	RASGRP1	100.071	284.88	-1.50933	3.61e-05	4.19238	13.3061	-1.49982	7.3e-08	0.273956	3.08436	-3.49296	0.999617	0.000382568
evm.model.scaffold2502.2	ARHGAP42	522.821	1916.51	-1.87409	4.28e-08	21.6023	88.9934	-1.86838	3.66e-12	3.86001	14.8011	-1.93903	0.999103	0.000897313
evm.model.scaffold2529.1	IMPAD1	418.072	3448.68	-3.04422	8.95e-42	17.246	160.144	-3.03631	2.67e-51	10.8912	33.7716	-1.63264	0.999445	0.000554936
evm.model.scaffold2665.12	ALDH5A1	465.324	1756.11	-1.91608	1.94e-16	19.1962	81.5813	-1.90867	2.39e-18	7.81747	27.7086	-1.82556	0.999346	0.000653965
evm.model.scaffold2665.2	SOX4	590.428	3802.68	-2.68718	1.27e-14	24.322	176.734	-2.67988	1.89e-37	16.5868	56.8605	-1.77739	0.999719	0.000280742
evm.model.scaffold2701.35	FAM109B	174.932	4293	-4.61712	5.4e-74	7.28209	199.283	-4.60698	2.64e-74	6.49868	51.5588	-2.988	1	0
evm.model.scaffold2701.37	WBP2NL	991.132	2464.85	-1.31435	2.08e-09	40.7676	114.482	-1.30725	1.76e-11	26.9316	63.8486	-1.24535	0.999652	0.000347825
evm.model.scaffold2802.10	TMX3	750.746	3394.3	-2.17672	1.13e-23	30.9059	157.62	-2.16948	6.42e-29	12.9964	56.1611	-2.11146	0.999951	4.9398e-05
evm.model.scaffold2859.6	OLIG2	339.374	52.6814	2.68751	2.45e-06	13.9614	2.53413	2.69274	1.24e-15	15.8277	1.48141	3.41741	1	0
evm.model.scaffold2864.10	PLPP4	173.434	2261.63	-3.7049	5.04e-51	7.21597	105.029	-3.69515	6.36e-50	3.82931	40.7073	-3.41013	1	0
evm.model.scaffold2864.17	SFXN4	6767.13	1599.74	2.08071	5.13e-24	277.372	74.3465	2.08886	4.35e-34	88.6015	12.3474	2.84313	1	0
evm.model.scaffold2864.23	FAM204A	3658.53	1638.37	1.15901	4.31e-08	149.973	76.1712	1.16721	3.23e-10	85.5148	24.9545	1.77688	1	0
evm.model.scaffold2864.29	VAX1	959.388	45.3118	4.40416	1.1e-48	39.4323	2.18829	4.40856	3.42e-54	6.26735	0.822301	2.93012	0.999469	0.000531402
evm.model.scaffold2864.38	TRUB1	2162.02	1017.19	1.0878	2.53e-06	88.5993	47.2802	1.09673	1.81e-07	62.448	5.89843	3.40425	1	0
evm.model.scaffold2864.40	ABLIM1	222.782	2166.97	-3.28198	5.87e-42	9.24172	100.681	-3.2731	7.13e-44	0.851205	11.6635	-3.77635	0.999767	0.000232974
evm.model.scaffold2902.33	RBM15B	6932.02	1850.51	1.90535	1.17e-20	284.303	85.9995	1.91291	1.1e-29	66.5188	26.3665	1.33505	0.999489	0.000511074
evm.model.scaffold2902.55	SHISA5	595.759	7395.09	-3.63377	2.17e-62	24.5521	343.303	-3.6263	7.12e-79	26.5677	92.4157	-1.79846	0.999728	0.000271562
evm.model.scaffold298.3	LOC107205060	1820.2	5407.83	-1.57095	2.28e-14	74.7305	251.164	-1.56342	3.25e-20	44.6708	119.674	-1.42171	0.999986	1.3895e-05
evm.model.scaffold315.2	HDAC8	76061.4	3568.77	4.41366	3.32e-37	3113.75	165.707	4.42294	2.62e-110	708.388	78.3339	3.17683	1	0
evm.model.scaffold3513.114	ST5	52813.3	2482.72	4.41091	1.19e-21	2161.03	115.294	4.42067	8.64e-98	261.573	29.0216	3.17201	1	0
evm.model.scaffold3513.22	ZP1	1736.17	27.698	5.96998	1.06e-90	71.2081	1.37373	5.96933	7.44e-88	8.27548	1.53735	2.4284	0.999921	7.9151e-05
evm.model.scaffold3513.64	LOC107205278	549.519	1203.59	-1.1311	2.31e-06	22.5925	55.9801	-1.12291	6.05e-07	47.1882	114.543	-1.27939	1	0
evm.model.scaffold3538.9	FRZB	1935.3	5541.81	-1.5178	1.38e-13	79.4304	257.414	-1.5101	1.1e-18	71.324	150.58	-1.07807	0.999653	0.000346622
evm.model.scaffold3561.19	HHAT	273.686	1840.18	-2.74926	3.52e-30	11.3353	85.5202	-2.74116	1.75e-30	7.68487	28.5409	-1.89294	0.999586	0.000413678
evm.model.scaffold3561.7	EML4	3811.34	10628.7	-1.4796	2.14e-10	156.549	493.205	-1.473	4.79e-16	32.2692	132.722	-2.04017	0.999952	4.7646e-05
evm.model.scaffold359.2	CPNE3	636.125	2556.49	-2.00678	2.11e-19	26.2274	118.72	-2.00006	5.51e-20	8.60718	38.0655	-2.14487	0.999959	4.1312e-05
evm.model.scaffold3623.21	FRMD6	1008.15	2227.5	-1.14372	2.87e-07	41.5103	103.496	-1.13747	7.8e-08	14.9654	39.706	-1.40773	0.999055	0.000945222
evm.model.scaffold3629.10	SOWAHC	139.777	1297.97	-3.21506	3.46e-34	5.82569	60.3469	-3.20539	1.96e-37	4.25579	17.4663	-2.03707	0.999897	0.000103384
evm.model.scaffold3680.2	FOSL2	44.0773	1147.98	-4.70291	3.19e-54	1.8987	53.3651	-4.68519	3.85e-56	1.14804	11.3897	-3.31049	0.999372	0.000628095
evm.model.scaffold3680.6	SUPT7L	449.813	1640.27	-1.86654	1.95e-15	18.5581	76.2104	-1.85909	2.14e-17	5.75649	16.8762	-1.55173	0.999343	0.000656626
evm.model.scaffold373.21	LOC107213882	1381.53	423.721	1.70508	7.34e-13	56.7246	19.7454	1.71268	7.94e-15	59.8957	18.8188	1.67028	1	0
evm.model.scaffold373.6	LOC107213896	2723	18.7298	7.18372	2.07e-128	111.789	0.953904	7.18529	1.22e-135	14.0326	0.246486	5.83114	1	0
evm.model.scaffold3801.19	IRF2BP2	1033.82	3718.28	-1.84664	2.92e-18	42.4405	172.685	-1.83845	1.62e-23	20.6466	63.2397	-1.61493	0.999896	0.000103643
evm.model.scaffold3801.6	EDARADD	331.831	1378.21	-2.05428	2.25e-17	13.6754	64.0455	-2.04611	2.21e-19	3.94666	27.1481	-2.78214	0.999931	6.9372e-05
evm.model.scaffold3866.10	ZNF618	553.961	3001.43	-2.43779	6.7e-28	22.8664	139.412	-2.43133	3.88e-26	4.25335	13.8253	-1.70064	0.999371	0.000629347
evm.model.scaffold3945.2	LRRC38	30.3025	113.365	-1.90346	0.000591968	1.32593	5.34399	-1.8956	1.19e-07	0.552377	2.34579	-2.08635	0.999798	0.000201699
evm.model.scaffold3945.24	HIPK4	80032.6	125.228	9.31989	1.87e-269	3279.11	5.89573	9.32751	0	524.616	0.410794	10.3186	1	0
evm.model.scaffold4074.21	ZDHHC20	208.769	3048.95	-3.86833	3.87e-38	8.67752	141.544	-3.85952	2.71e-47	2.91259	28.5061	-3.2909	0.999862	0.000137506
evm.model.scaffold4158.2	PLA2G4B	3716.9	106.67	5.12288	4.48e-31	152.196	5.04053	5.13011	7e-95	5.38237	0.637106	3.07863	0.999441	0.000558563
evm.model.scaffold4158.5	TYRO3	817.82	2255.14	-1.46336	4.36e-11	33.6641	104.79	-1.4564	4.15e-13	7.09872	25.7504	-1.85896	0.999278	0.00072171
evm.model.scaffold4183.12	SLC19A1	325.961	658.818	-1.01518	0.000167595	13.4221	30.6834	-1.00672	0.000162245	6.26846	19.9985	-1.67371	0.999108	0.000892294
evm.model.scaffold4277.7	DUS4L	986.399	2041.6	-1.04946	2.74e-06	40.5546	94.8083	-1.04205	2.42e-07	19.432	54.5387	-1.48884	0.999589	0.000411065
evm.model.scaffold4353.23	PRKD3	1148.59	2701.89	-1.23411	1.78e-08	47.3153	125.485	-1.22854	4.45e-08	8.42245	28.0776	-1.73711	0.999515	0.000484885
evm.model.scaffold4725.1	GHR	572.947	3096.95	-2.43437	5.94e-28	23.6581	143.824	-2.42834	1.06e-23	9.73797	44.5635	-2.19417	0.999906	9.4368e-05
evm.model.scaffold4767.1	TULP3	790.516	2456.01	-1.63545	1.66e-13	32.5872	114.073	-1.62938	4.46e-13	12.8437	39.7626	-1.63035	0.999337	0.000663209
evm.model.scaffold4799.14	TRPV5	54.257	188.295	-1.79511	4e-05	2.30661	8.82471	-1.78797	7.92e-09	0.572234	2.11898	-1.8887	0.999359	0.000641127
evm.model.scaffold485.16	CABLES1	248.172	1525.88	-2.62023	1.91e-26	10.2714	70.9182	-2.61188	1.02e-30	1.64965	21.1936	-3.68339	0.999997	2.662e-06
evm.model.scaffold5148.38	ZNF648	339.495	25.7776	3.7192	1.19e-12	13.9725	1.28319	3.72075	9.29e-28	10.0875	1.04065	3.27702	0.999575	0.000425379
evm.model.scaffold5234.2	ITGB3	116.901	947.658	-3.01908	4.17e-27	4.89138	44.0706	-3.00844	3.19e-28	0.760871	6.43075	-3.07926	0.999914	8.5675e-05
evm.model.scaffold5273.20	ADAM11	44.1961	195.522	-2.14534	0.000832827	1.89442	9.14999	-2.13705	2.67e-09	0.615181	2.12072	-1.78548	0.999336	0.000663603
evm.model.scaffold5273.42	ITGA2B	1424.29	33.8605	5.3945	5.67e-75	58.4996	1.65537	5.39921	2.7e-72	6.96469	0.261968	4.7326	1	0
evm.model.scaffold5470.12	CHST15	328.535	1017.67	-1.63115	6.36e-05	13.5191	47.2837	-1.62193	6.72e-09	5.03255	18.6176	-1.88731	0.999345	0.000654725
evm.model.scaffold5580.5	IRS2	207.807	844.098	-2.02217	1.6e-11	8.60371	39.2958	-2.01412	4.59e-15	1.45361	7.8344	-2.43018	0.999974	2.5578e-05
evm.model.scaffold5651.2	LOC107210869	727.986	1872.03	-1.36262	1.65e-09	29.9441	87.0054	-1.35506	1.02e-11	17.3325	38.9992	-1.16997	0.999021	0.00097929
evm.model.scaffold5651.52	UBLCP1	4533.9	1652.25	1.45632	2.64e-12	185.851	76.7819	1.46454	6e-17	50.3316	20.2928	1.3105	0.999364	0.000635631
evm.model.scaffold5791.33	PSTPIP1	76.8959	469.115	-2.60896	4.89e-15	3.24948	21.8753	-2.59668	1.18e-16	0.624916	6.72865	-3.42858	0.999983	1.7137e-05
evm.model.scaffold5818.13	LOX	362.021	6214.21	-4.10143	5.24e-33	14.9738	288.376	-4.09383	1.75e-65	12.5785	59.7179	-2.2472	0.999822	0.000177739
evm.model.scaffold5890.17	RAB43	90.5495	1814.33	-4.32459	2.96e-59	3.80337	84.2871	-4.31339	7.85e-66	5.33701	20.4748	-1.93975	0.999593	0.000407082
evm.model.scaffold5951.13	CES2	3492.88	968.485	1.85062	4.6e-18	143.151	44.9995	1.85929	6.66e-18	54.8984	13.8187	1.99014	1	0
evm.model.scaffold5951.5	CMTM3	1427.94	3634.33	-1.34776	1.37e-10	58.5812	168.783	-1.33943	2.27e-13	17.8845	79.3615	-2.14973	1	0
evm.model.scaffold5957.14	ARFGEF3	195.409	1198.42	-2.61656	2.25e-24	8.0859	55.7233	-2.60868	2.43e-26	0.356142	5.63852	-3.98479	0.999858	0.000141648
evm.model.scaffold5957.15	LOC107202557	196.906	3046.53	-3.95159	2.4e-61	8.1443	141.483	-3.94419	3.2e-68	11.2412	71.6211	-2.67159	1	0
evm.model.scaffold5957.16	LOC107201114	105.699	577.27	-2.44928	1.03e-15	4.40794	26.8671	-2.44182	2.15e-16	1.64837	16.0269	-3.28138	0.999048	0.000952103
evm.model.scaffold5957.5	HECA	1285.84	5805.85	-2.17479	2.18e-25	52.9289	269.535	-2.16868	1.13e-27	23.0512	65.3233	-1.50276	0.999455	0.000544738
evm.model.scaffold6236.11	ACSBG1	121.691	1130.82	-3.21607	2.65e-32	5.08289	52.5789	-3.20603	6.72e-36	0.834439	12.4796	-3.90262	0.999965	3.5357e-05
evm.model.scaffold6236.8	TBC1D2B	751.287	2904.54	-1.95088	5.16e-19	30.9445	134.906	-1.94398	6.45e-22	6.44598	20.965	-1.70151	0.999376	0.000623626
evm.model.scaffold6238.12	PPP1R14C	76.8335	1798.36	-4.5488	1.66e-63	3.2246	83.556	-4.54401	1.37e-58	1.64845	52.2248	-4.98555	1	0
evm.model.scaffold6238.6	AKAP12	7072.21	19116.3	-1.43457	0.000332519	291.055	886.759	-1.4303	2.82e-09	36.7038	156.212	-2.08951	0.999992	8.3e-06
evm.model.scaffold6376.12	CDCP1	334.887	1599.09	-2.2555	1.13e-15	13.8171	74.2708	-2.2474	7.72e-23	3.11536	20.6132	-2.7261	0.999988	1.1701e-05
evm.model.scaffold6376.15	LIMD1	178.584	1538.69	-3.10703	1.33e-34	7.41778	71.4935	-3.09792	9.05e-39	2.59129	14.7996	-2.51382	0.999761	0.000239265
evm.model.scaffold6376.16	SACM1L	890.524	2126.86	-1.256	1.92e-08	36.6611	98.8364	-1.24934	1.4e-09	12.4994	42.3682	-1.76113	0.999651	0.000349241
evm.model.scaffold6376.22	FKBP9	2977.46	7517.01	-1.33608	4.22e-11	122.24	348.996	-1.32891	1.76e-15	54.2813	166.112	-1.61363	1	0
evm.model.scaffold6376.26	DPY19L1	508.205	4333.07	-3.09191	1.56e-44	20.9669	201.161	-3.08458	7.46e-49	13.658	68.7886	-2.33243	0.999954	4.6407e-05
evm.model.scaffold6376.27	TBX20	51.7418	368.558	-2.83249	9.82e-15	2.20356	17.2011	-2.82525	1.15e-20	0.313982	3.58777	-3.51433	0.999908	9.1707e-05
evm.model.scaffold6376.31	KIAA0895	196.671	721.398	-1.87502	4.14e-08	8.16831	33.5492	-1.86664	2.24e-11	2.33478	11.5478	-2.30626	0.999373	0.000627018
evm.model.scaffold6564.19	CTTN	4729.51	9792.62	-1.05001	5.18e-06	194.565	454.587	-1.04512	4.89e-07	71.2667	160.114	-1.1678	0.999584	0.000415504
evm.model.scaffold6564.29	ABTB2	924.602	2111.07	-1.19107	1.09e-07	38.0788	98.0929	-1.18478	2.96e-08	7.40973	24.2901	-1.71287	0.999495	0.000505053
evm.model.scaffold6564.33	RAB3IL1	454.84	1488.96	-1.71087	3.98e-13	18.7256	69.187	-1.70282	2.52e-15	8.16324	25.151	-1.6234	0.999466	0.000534498
evm.model.scaffold6564.41	LOC107206121	35.9319	260.087	-2.85566	9.87e-12	1.55693	12.1505	-2.84686	5.1e-18	0.440592	6.34574	-3.84827	0.999681	0.000319483
evm.model.scaffold6564.6	CCND1	1493.18	5367.4	-1.84584	8.22e-19	61.4792	249.328	-1.84037	3.28e-18	24.3544	69.1335	-1.5052	0.999582	0.000418371
evm.model.scaffold6608.3	SMG1	56779.2	3393.54	4.0645	6.63e-23	2323.66	157.609	4.07407	1.36e-92	110.395	12.1669	3.18165	1	0
evm.model.scaffold6726.1	PTP4A2	2869.06	758.407	1.91953	1.07e-18	117.717	35.2824	1.9271	2.88e-24	232.194	39.5766	2.55261	1	0
evm.model.scaffold6756.18	LOC107204979	1940.11	52.2793	5.21375	4.25e-43	79.7454	2.51558	5.21535	2.36e-76	11.5593	0.217456	5.73218	1	0
evm.model.scaffold6756.3	TSPAN12	657.914	1452.34	-1.14241	9.04e-07	27.0382	67.4977	-1.13423	6.71e-08	12.5827	29.9785	-1.25249	0.999361	0.000639355
evm.model.scaffold6962.1	LOC107214784	1800.4	59.4576	4.92031	3.25e-15	74.0846	2.84812	4.92204	5.83e-64	7.2097	0.256883	4.81076	0.99992	8.0208e-05
evm.model.scaffold704.1	CACNG5	46.5319	733.972	-3.97943	3.92e-07	1.99231	34.2037	-3.9698	4.75e-31	1.75918	14.2293	-3.01589	0.999513	0.000487397
evm.model.scaffold7061.5	SLC38A2	1401.78	5183.88	-1.88677	1.45e-19	57.6682	240.777	-1.88042	4.84e-23	20.5304	58.9878	-1.52266	0.99986	0.000139884
evm.model.scaffold7150.3	COL8A2	373.218	5457.76	-3.87022	3.7e-66	15.4186	253.433	-3.86214	2.08e-77	6.05162	48.77	-3.0106	1	0
evm.model.scaffold7168.19	RNF7	394.236	2059.68	-2.38529	7.73e-25	16.261	95.6599	-2.37736	4.66e-29	16.9456	53.4062	-1.65609	0.999652	0.000348464
evm.model.scaffold7168.2	C9H3orf58	590.005	3099.45	-2.39321	1.67e-27	24.279	143.955	-2.38539	4.56e-36	10.4565	36.3388	-1.7971	0.999841	0.000158838
evm.model.scaffold7168.25	PID1	271.526	1449.74	-2.41663	2.57e-08	11.2117	67.3221	-2.40832	2.79e-22	10.496	33.3997	-1.67	0.999352	0.000648489
evm.model.scaffold7209.31	FAM210B	105.76	351.294	-1.73188	4.62e-07	4.4251	16.3868	-1.72253	4.47e-10	2.01479	8.54837	-2.08502	0.999088	0.000912221
evm.model.scaffold7655.1	MAPK14	1290.87	4681.65	-1.85867	8.78e-19	53.1273	217.385	-1.85246	5.9e-21	23.5197	56.3921	-1.26162	0.999037	0.000962523
evm.model.scaffold7659.24	LOC107199739	78204.4	29200.2	1.42127	5.82e-09	3211.11	1355.47	1.42745	1.31e-16	8383.93	3859.57	1.11919	0.999683	0.000316522
evm.model.scaffold7857.1	LOC107199663	455.918	190.607	1.25817	3.42e-05	18.772	8.93356	1.26544	8.98e-07	35.6551	9.5963	1.89356	0.999797	0.000202545
evm.model.scaffold7986.31	UPK1B	383.212	946.59	-1.3046	1.71e-06	15.7596	44.0014	-1.2956	8.14e-07	6.19725	27.906	-2.17088	1	2.29e-07
evm.model.scaffold8120.11	LNX2	567.85	2316.92	-2.02863	8.29e-10	23.3962	107.56	-2.0212	2.03e-20	4.65919	31.1968	-2.74325	0.9999	0.000100439
evm.model.scaffold8299.13	DOCK2	2919.39	116.18	4.65123	1.64e-19	119.517	5.48243	4.65897	1.28e-72	6.19021	0.407935	3.92358	1	0
evm.model.scaffold8558.6	TRPS1	198.229	7576.6	-5.25631	2.11e-108	8.24386	351.889	-5.2465	1.35e-95	1.6742	53.3894	-4.995	1	0
evm.model.scaffold8566.10	EPAS1	767.999	1889.35	-1.29872	1.25e-08	31.6632	87.7701	-1.29273	3.03e-08	6.34408	28.5417	-2.16959	0.999931	6.9287e-05
evm.model.scaffold8566.13	SRBD1	945.804	3553.47	-1.90962	6.75e-19	38.965	165.001	-1.90353	9.13e-19	12.1775	60.5133	-2.31303	1	0
evm.model.scaffold8566.15	SIX2	4322.2	11057.5	-1.35519	0.000113206	177.214	513.834	-1.34716	1.78e-12	145.253	439.644	-1.59777	0.999597	0.00040316
evm.model.scaffold8566.5	SOCS5	368.428	2112.83	-2.51972	3.03e-27	15.2271	98.1879	-2.51223	7.94e-28	5.66429	23.9938	-2.0827	0.999706	0.000294163
evm.model.scaffold8932.2	FBXL7	543.297	3209.16	-2.56238	6.08e-31	22.3907	149.087	-2.55491	8.02e-38	12.653	48.7721	-1.94657	0.999816	0.000183896
evm.model.scaffold9223.5	TSPAN5	449.755	5574.85	-3.63172	5e-60	18.5718	258.792	-3.62426	7.4e-64	11.6781	53.7349	-2.20205	1	0
evm.model.scaffold9260.12	SEC14L1	1301.95	4883.03	-1.9071	7.84e-20	53.5455	226.817	-1.9004	1.83e-24	21.9546	47.725	-1.12022	0.999346	0.000654332
evm.model.scaffold9260.16	METTL23	24505.5	161.613	7.24442	1.55e-82	1003.36	7.58782	7.25251	9.41e-220	71.8499	3.31018	4.44	1	0
evm.model.scaffold9260.65	SLC16A5	14078.2	65.258	7.75309	1.11e-194	576.927	3.11221	7.76022	2.06e-228	7.20367	0.419703	4.10129	1	0
evm.model.scaffold9390.1	PXDN	3473.58	10074.3	-1.53619	4.69e-08	142.681	467.429	-1.52955	1.7e-16	12.7403	92.4727	-2.85963	1	5e-09
evm.model.scaffold9460.3	AIDA	1045.63	4089.65	-1.9676	2.26e-20	43.0492	189.853	-1.96121	1.1e-21	21.5277	58.4139	-1.44012	0.999368	0.00063224
evm.model.scaffold9460.34	CDC42BPA	886.758	3252.35	-1.87487	1.86e-13	36.5605	150.992	-1.86931	3.19e-15	3.03921	22.2501	-2.87204	0.999977	2.3447e-05
evm.model.scaffold9460.4	BROX	424.007	2183.92	-2.36476	1.4e-24	17.5396	101.488	-2.35875	9.63e-19	7.57801	26.4105	-1.80122	0.999382	0.000617768
evm.model.scaffold9591.1	TRAPPC1	300.872	123.369	1.28617	0.000220892	12.4242	5.81523	1.29259	1.84e-06	161.648	27.3509	2.56319	1	0
evm.model.scaffold9672.15	LOC107200651	94.7409	890.28	-3.2322	2.96e-29	3.96997	41.3944	-3.22304	4.75e-33	0.490199	7.99284	-4.02727	0.999637	0.000362921
evm.model.scaffold9672.16	DSC1	126.063	534.01	-2.08272	1.16e-11	5.26236	24.867	-2.07319	2.59e-14	1.21128	6.09701	-2.33158	0.999056	0.000944169
evm.model.scaffold9906.20	FOXG1	1934.54	334.776	2.53072	7.25e-13	79.5393	15.6166	2.5367	1.25e-27	38.4084	5.74367	2.74138	0.999992	8.04e-06
evm.model.scaffold9935.2	FAR1	1097.62	3796.31	-1.79022	4.84e-17	45.2123	176.269	-1.7844	1.3e-16	12.9014	47.8095	-1.88977	0.999769	0.000230825
evm.model.scaffold9976.29	LOC107203958	271.285	1114.5	-2.03851	3.56e-12	11.1894	51.7882	-2.03009	1.51e-15	2.02391	9.69869	-2.26064	0.999355	0.000645036
evm.model.scaffold9979.11	COL5A2	3551.72	11554.9	-1.70192	5.67e-06	145.78	535.999	-1.6946	7.01e-19	24.6276	95.2836	-1.95195	0.99993	7.0059e-05
evm.model.scaffold9979.18	MSTN	747.321	327.245	1.19136	0.00079642	30.6689	15.2582	1.20048	2.98e-05	22.2046	4.48183	2.3087	0.999928	7.2398e-05
